# Supplementary material for: Evolving a 24-hr oscillator in budding yeast
Source: eLife. 2014 Nov 10;3:e04875. doi: 10.7554/eLife.04875 (PMC4270073; doi:10.7554/eLife.04875)
Supplement: Figure 5—source data 1. — DOI: http://dx.doi.org/10.7554/eLife.04875.010 [file elife04875s001.txt]

GENE EXPRESSION CHANGES 2FOLD OR MORE HIGHER IN E6-1 THAN ANCESTOR							
gene	locus	sample_1	sample_2	value_1	value_2	log2(fold_change)_ancestor/E6-1_ASYNC	log2(fold_change)E6-1_ASYNC/Ancestor
VBA3	III:9705-11082	Evolved_Asynchronous	Ancestor	6.9592	0	-16.08	16.09
YLR012C	XII:169981-170281	Evolved_Asynchronous	Ancestor	15.6699	0.290977	-5.75095	5.750947042
YAR068W	I:222405-222891	Evolved_Asynchronous	Ancestor	53.7487	2.95343	-4.18577	4.185766537
UGX2	IV:158063-158735	Evolved_Asynchronous	Ancestor	52.2217	7.36493	-2.82591	2.825905705
POT1	IX:40190-41444	Evolved_Asynchronous	Ancestor	70.9558	11.7787	-2.59074	2.590740297
ZPS1	XV:34657-35407	Evolved_Asynchronous	Ancestor	159.099	26.4926	-2.58626	2.586263425
YHR214W	VIII:541650-542262	Evolved_Asynchronous	Ancestor	77.7314	14.335	-2.43896	2.438955596
TMA10	XII:783126-783387	Evolved_Asynchronous	Ancestor	344.892	69.1153	-2.31907	2.319067646
SPG4	XIII:483013-483361	Evolved_Asynchronous	Ancestor	19.1204	4.71613	-2.01944	2.019437313
COS4	VI:6425-7565	Evolved_Asynchronous	Ancestor	11.5048	2.95963	-1.95874	1.958747171
RRT5	VI:222089-222959	Evolved_Asynchronous	Ancestor	8.44719	2.31066	-1.87017	1.87016651
SHC1	V:351697-353236	Evolved_Asynchronous	Ancestor	26.864	7.94896	-1.75684	1.756836112
CLD1	VII:713708-715046	Evolved_Asynchronous	Ancestor	56.2524	16.768	-1.7462	1.746204028
BOP2	XII:678211-679924	Evolved_Asynchronous	Ancestor	54.2682	16.2883	-1.73627	1.736271019
YLR149C	XII:437630-439823	Evolved_Asynchronous	Ancestor	32.9733	10.0419	-1.71527	1.715266017
PUT4	XV:986898-988782	Evolved_Asynchronous	Ancestor	35.1983	11.4338	-1.62221	1.622200792
PUT1	XII:425185-426616	Evolved_Asynchronous	Ancestor	112.441	37.1722	-1.59687	1.596872209
PRM7	IV:381984-384081	Evolved_Asynchronous	Ancestor	53.7352	18.7777	-1.51684	1.516847091
MET13	VII:272519-274322	Evolved_Asynchronous	Ancestor	133.866	46.8224	-1.51551	1.515518793
ADY2	III:132272-133124	Evolved_Asynchronous	Ancestor	12.2509	4.3918	-1.48	1.480003478
YDR461C-A	IV:1385523-1385766	Evolved_Asynchronous	Ancestor	175.677	63.1994	-1.47495	1.474942556
HEF3	XIV:606318-609510	Evolved_Asynchronous	Ancestor	12.0329	4.36095	-1.46427	1.464270028
RGI2	IX:247901-248396	Evolved_Asynchronous	Ancestor	4.13308	1.50274	-1.45963	1.459621869
SPG5	XIII:645655-646777	Evolved_Asynchronous	Ancestor	218.995	80.2197	-1.44887	1.448869455
YEL073C	V:7229-7553	Evolved_Asynchronous	Ancestor	72.1001	26.7096	-1.43264	1.43264289
TIR3	IX:333726-334536	Evolved_Asynchronous	Ancestor	41.2898	15.5928	-1.40491	1.404905414
BSC1	IV:384600-385587	Evolved_Asynchronous	Ancestor	68.1333	25.9681	-1.39162	1.391619624
YLR312C	XII:757636-758833	Evolved_Asynchronous	Ancestor	9.86756	3.83443	-1.36368	1.363681254
NCA3	X:193859-194873	Evolved_Asynchronous	Ancestor	91.7551	36.7093	-1.32164	1.321642745
SPO19	XVI:304386-305058	Evolved_Asynchronous	Ancestor	3.17958	1.27313	-1.32046	1.320456467
FMP40	XVI:130161-132228	Evolved_Asynchronous	Ancestor	40.5161	16.4794	-1.29783	1.297831594
PDR10	XV:931802-936497	Evolved_Asynchronous	Ancestor	22.0825	8.98224	-1.29776	1.297756336
PEX18	VIII:419220-420072	Evolved_Asynchronous	Ancestor	21.9323	9.18497	-1.25571	1.255710198
DON1	IV:1010175-1011273	Evolved_Asynchronous	Ancestor	18.524	7.77916	-1.25171	1.251709377
INO1	X:134331-135933	Evolved_Asynchronous	Ancestor	42.4237	18.1212	-1.22719	1.227191957
YJL185C	X:82094-82976	Evolved_Asynchronous	Ancestor	51.5899	23.2651	-1.14892	1.148921262
YEL067C	V:26188-27206	Evolved_Asynchronous	Ancestor	41.4434	18.7454	-1.14461	1.144605755
OPI3	X:572314-572935	Evolved_Asynchronous	Ancestor	745.512	338.01	-1.14117	1.141165646
LYS20	IV:133436-134723	Evolved_Asynchronous	Ancestor	698.852	318.289	-1.13465	1.134649661
ARG3	X:268798-269815	Evolved_Asynchronous	Ancestor	138.606	64.9936	-1.09262	1.092620144
PMA2	XVI:482842-485686	Evolved_Asynchronous	Ancestor	16.1784	7.61885	-1.08643	1.086423779
FRE4	XIV:739950-742110	Evolved_Asynchronous	Ancestor	151.98	72.6777	-1.06429	1.064296814
FMP43	VII:977335-977776	Evolved_Asynchronous	Ancestor	100.491	48.136	-1.06187	1.061878132
SIT1	V:27656-29543	Evolved_Asynchronous	Ancestor	253.918	122.248	-1.05456	1.054551807
YAL063C-A	I:22394-22685	Evolved_Asynchronous	Ancestor	23.8511	11.4867	-1.05409	1.054091417
YFL066C	VI:1436-2615	Evolved_Asynchronous	Ancestor	17.4456	8.43481	-1.04844	1.04843574
ECM13	II:136687-137461	Evolved_Asynchronous	Ancestor	7.38151	3.5695	-1.0482	1.04819397
ITR1	IV:1443712-1445467	Evolved_Asynchronous	Ancestor	615.821	297.824	-1.04805	1.048051048
ARG1	XV:219210-220473	Evolved_Asynchronous	Ancestor	260.732	126.464	-1.04384	1.043840901
ENA1	IV:535191-538467	Evolved_Asynchronous	Ancestor	91.5593	44.8578	-1.02935	1.029347566
SGA1	IX:178003-179653	Evolved_Asynchronous	Ancestor	9.4944	4.69344	-1.01643	1.016431116
YCL068C	III:11502-12285	Evolved_Asynchronous	Ancestor	9.47551	4.69178	-1.01407	1.014068229
ECI1	XII:706197-707040	Evolved_Asynchronous	Ancestor	29.1842	14.5519	-1.00398	1.003979987
YDL199C	IV:101289-103353	Evolved_Asynchronous	Ancestor	19.2424	9.61024	-1.00165	1.001644384
HOR7	XIII:774751-774931	Evolved_Asynchronous	Ancestor	1837.26	930.129	-0.982056	0.982053081
PHO89	II:796797-798522	Evolved_Asynchronous	Ancestor	478.841	242.7	-0.980376	0.980372578
LYS9	XIV:714047-715388	Evolved_Asynchronous	Ancestor	296.514	151.83	-0.965645	0.965643343
RTC2	II:536574-537465	Evolved_Asynchronous	Ancestor	14.1	7.30662	-0.948416	0.948419079
SPS100	VIII:378218-379199	Evolved_Asynchronous	Ancestor	12.6947	6.63056	-0.937019	0.937023675
YNL193W	XIV:274367-276044	Evolved_Asynchronous	Ancestor	50.7205	26.6687	-0.927423	0.927421467
CYC3	I:68715-69525	Evolved_Asynchronous	Ancestor	171.451	90.1643	-0.927169	0.927168093
YMR206W	XIII:675895-676837	Evolved_Asynchronous	Ancestor	10.6954	5.71452	-0.904284	0.904286212
ARG4	VIII:140010-141402	Evolved_Asynchronous	Ancestor	309.438	166.356	-0.895372	0.895376474
SAM2	IV:1453309-1454464	Evolved_Asynchronous	Ancestor	1021.69	551.137	-0.890471	0.890474632
YLR346C	XII:822286-822592	Evolved_Asynchronous	Ancestor	27.7004	14.959	-0.88889	0.888893074
SPO71	IV:661172-664910	Evolved_Asynchronous	Ancestor	15.7986	8.53352	-0.888589	0.888583851
YFL064C	VI:3029-3846	Evolved_Asynchronous	Ancestor	13.4404	7.29267	-0.88206	0.882057057
YNL018C	XIV:599935-601774	Evolved_Asynchronous	Ancestor	3.88815	2.11222	-0.880326	0.88032377
GRE1	XVI:128631-129138	Evolved_Asynchronous	Ancestor	15.2331	8.29532	-0.876837	0.876840025
FMP45	IV:60871-61801	Evolved_Asynchronous	Ancestor	12.031	6.5606	-0.874853	0.874856895
PDC6	VII:651289-652981	Evolved_Asynchronous	Ancestor	3.00595	1.65746	-0.858846	0.858846958
RSB1	XV:422667-423732	Evolved_Asynchronous	Ancestor	56.9307	31.5479	-0.851664	0.851662864
HXT5	VIII:294668-296447	Evolved_Asynchronous	Ancestor	14.5773	8.13272	-0.841909	0.84191368
NDE2	IV:303210-304848	Evolved_Asynchronous	Ancestor	4.67112	2.63059	-0.828381	0.828382098
TIR1	V:175247-176012	Evolved_Asynchronous	Ancestor	23.5134	13.2437	-0.828178	0.82817693
DSF1	V:19588-21097	Evolved_Asynchronous	Ancestor	3.02515	1.70547	-0.826837	0.826837302
SNR80	V:52149-52320	Evolved_Asynchronous	Ancestor	200.47	113.203	-0.824474	0.824474164
BNR1	IX:41824-45952	Evolved_Asynchronous	Ancestor	15.886	8.97657	-0.823521	0.823519715
YOR338W	XV:956897-957989	Evolved_Asynchronous	Ancestor	15.2963	8.66828	-0.819364	0.819365063
YKL133C	XI:191678-193070	Evolved_Asynchronous	Ancestor	26.575	15.0962	-0.815878	0.81588425
ECM12	VIII:149224-150345	Evolved_Asynchronous	Ancestor	23.2897	13.2396	-0.814839	0.81483252
YIR043C	IX:437042-437735	Evolved_Asynchronous	Ancestor	24.1281	13.7361	-0.812744	0.812741866
TRK2	XI:527814-530484	Evolved_Asynchronous	Ancestor	34.9964	20.0159	-0.806065	0.806060036
RCK1	VII:207032-208571	Evolved_Asynchronous	Ancestor	3.78686	2.17669	-0.79887	0.79886613
RPR1	V:117666-118035	Evolved_Asynchronous	Ancestor	53.2788	30.9255	-0.784766	0.784764668
FIG2	III:267433-272263	Evolved_Asynchronous	Ancestor	21.2025	12.3636	-0.778134	0.778135499
PNS1	XV:636938-638558	Evolved_Asynchronous	Ancestor	51.5524	30.1055	-0.776015	0.776012515
YGR035C	VII:557071-557422	Evolved_Asynchronous	Ancestor	416.449	243.723	-0.772896	0.772897424
YBR285W	II:773921-774356	Evolved_Asynchronous	Ancestor	15.4424	9.12048	-0.759717	0.759715329
IMD2	VIII:554395-555967	Evolved_Asynchronous	Ancestor	206.189	121.945	-0.757732	0.757736762
"YIL080W,YIL082W,YIL082W-A"	IX:205634-210357	Evolved_Asynchronous	Ancestor	19.6518	11.6959	-0.748663	0.74865858
ADR1	IV:895034-899006	Evolved_Asynchronous	Ancestor	24.9388	14.8532	-0.747612	0.747618266
SAH1	V:235769-237119	Evolved_Asynchronous	Ancestor	2313.52	1381.31	-0.744054	0.744052439
YNR014W	XIV:652464-653103	Evolved_Asynchronous	Ancestor	40.7074	24.3561	-0.741008	0.741007937
LYS4	IV:931128-933210	Evolved_Asynchronous	Ancestor	189.938	114.443	-0.730894	0.730899346
CHO1	V:207643-208474	Evolved_Asynchronous	Ancestor	589.573	355.507	-0.729793	0.729792489
YLR108C	XII:366666-368124	Evolved_Asynchronous	Ancestor	115.404	69.7737	-0.725936	0.725937985
GAL7	II:274426-275527	Evolved_Asynchronous	Ancestor	4.90282	2.9648	-0.725678	0.72567701
RSA1	XVI:181402-182548	Evolved_Asynchronous	Ancestor	94.5059	57.1501	-0.725649	0.725648377
PUG1	V:559453-560365	Evolved_Asynchronous	Ancestor	14.3442	8.6831	-0.724187	0.724185405
ACO2	X:56443-58813	Evolved_Asynchronous	Ancestor	188.526	114.418	-0.72045	0.72044947
YMR102C	XIII:469847-472352	Evolved_Asynchronous	Ancestor	62.8574	38.1831	-0.719149	0.719148362
CIN1	XV:989788-992833	Evolved_Asynchronous	Ancestor	26.8204	16.3037	-0.718129	0.718131344
YBR139W	II:515663-517190	Evolved_Asynchronous	Ancestor	77.6647	47.352	-0.713832	0.713833655
MAL33	II:800522-801929	Evolved_Asynchronous	Ancestor	45.805	28.0113	-0.709496	0.709496149
YNR064C	XIV:749135-750008	Evolved_Asynchronous	Ancestor	23.5267	14.4505	-0.703186	0.703179561
YOL047C	XV:241613-242747	Evolved_Asynchronous	Ancestor	8.04233	4.94141	-0.702691	0.702690771
LYS2	II:469747-473926	Evolved_Asynchronous	Ancestor	78.1421	48.327	-0.69327	0.693270588
PRM3	XVI:182654-183056	Evolved_Asynchronous	Ancestor	65.2624	40.4655	-0.689558	0.689559621
ATR1	XIII:38195-39824	Evolved_Asynchronous	Ancestor	78.798	49.1417	-0.68121	0.681211246
YJR115W	X:639941-640451	Evolved_Asynchronous	Ancestor	26.07	16.2825	-0.679068	0.679068356
ICS3	X:294665-295061	Evolved_Asynchronous	Ancestor	49.8851	31.2776	-0.673481	0.673479151
CYB2	XIII:165532-167308	Evolved_Asynchronous	Ancestor	29.0701	18.2269	-0.673464	0.673466823
HES1	XV:781993-783298	Evolved_Asynchronous	Ancestor	8.69882	5.47002	-0.669275	0.669273604
YPR015C	XVI:590282-591026	Evolved_Asynchronous	Ancestor	6.34909	3.99737	-0.667499	0.667498713
"ARG5,6"	V:295300-298001	Evolved_Asynchronous	Ancestor	91.1234	57.8244	-0.656145	0.656143187
MGT1	IV:100500-101067	Evolved_Asynchronous	Ancestor	92.1937	58.6131	-0.653446	0.653445026
ALT2	IV:678240-679852	Evolved_Asynchronous	Ancestor	51.161	32.5332	-0.653131	0.653131729
LYS1	IX:419614-420736	Evolved_Asynchronous	Ancestor	199.296	126.896	-0.651269	0.651266161
SFL1	XV:586949-589281	Evolved_Asynchronous	Ancestor	32.6295	20.7791	-0.651043	0.651043712
POG1	IX:130609-131665	Evolved_Asynchronous	Ancestor	19.1984	12.2564	-0.647445	0.647450794
AAD6	VI:14792-15431	Evolved_Asynchronous	Ancestor	46.5451	29.7691	-0.644811	0.644813691
HNM1	VII:362224-363916	Evolved_Asynchronous	Ancestor	309.483	198.289	-0.642251	0.642255517
SPR28	IV:903780-905052	Evolved_Asynchronous	Ancestor	13.0791	8.40068	-0.638691	0.638685252
SPO74	VII:184152-185394	Evolved_Asynchronous	Ancestor	7.28773	4.69104	-0.635561	0.635561708
YOR062C	XV:442724-443531	Evolved_Asynchronous	Ancestor	39.5464	25.4983	-0.633144	0.633145305
CLN3	I:65777-67520	Evolved_Asynchronous	Ancestor	104.325	67.702	-0.623812	0.623814562
CRC1	XV:513294-514278	Evolved_Asynchronous	Ancestor	7.2383	4.70593	-0.621171	0.621171042
RAD4	V:500629-502894	Evolved_Asynchronous	Ancestor	18.7835	12.2189	-0.620355	0.620351498
TPO2	VII:763761-765606	Evolved_Asynchronous	Ancestor	13.1238	8.57188	-0.614506	0.614501955
AGP2	II:499651-501442	Evolved_Asynchronous	Ancestor	18.6745	12.2005	-0.61413	0.614129343
SMM1	XIV:653386-654541	Evolved_Asynchronous	Ancestor	144.44	94.8156	-0.607277	0.607273975
MOG1	X:573094-573751	Evolved_Asynchronous	Ancestor	186.137	122.722	-0.600967	0.600970961
ARG7	XIII:395053-396379	Evolved_Asynchronous	Ancestor	134.047	88.4697	-0.599485	0.599483596
YCR102C	III:304360-305467	Evolved_Asynchronous	Ancestor	19.8941	13.1555	-0.596672	0.596674552
YHR022C	VIII:149224-150345	Evolved_Asynchronous	Ancestor	19.5651	12.9484	-0.595516	0.595508645
NGR1	II:647885-649904	Evolved_Asynchronous	Ancestor	122.746	81.8207	-0.585141	0.585138226
OPI1	VIII:66241-67456	Evolved_Asynchronous	Ancestor	139.785	93.2009	-0.584796	0.584793765
CTP1	II:783672-784572	Evolved_Asynchronous	Ancestor	141.33	94.4798	-0.580995	0.580989922
SRO77	II:10846-13879	Evolved_Asynchronous	Ancestor	15.7519	10.5949	-0.572161	0.572155887
OCH1	VII:425361-426804	Evolved_Asynchronous	Ancestor	68.8058	46.4289	-0.567506	0.567507082
JEN1	XI:22233-24084	Evolved_Asynchronous	Ancestor	11.4328	7.71852	-0.566782	0.566782629
ATG10	XII:52086-52590	Evolved_Asynchronous	Ancestor	34.5368	23.3607	-0.564047	0.564050911
TOS3	VII:163408-165091	Evolved_Asynchronous	Ancestor	32.4704	22.0061	-0.561223	0.561221669
PDC5	XII:410722-412414	Evolved_Asynchronous	Ancestor	23.6768	16.0904	-0.55727	0.557273918
HXT9	X:19496-21200	Evolved_Asynchronous	Ancestor	7.14359	4.86604	-0.553901	0.553901101
GPD1	IV:411760-413000	Evolved_Asynchronous	Ancestor	223.212	152.196	-0.552478	0.552484147
STP4	IV:366738-368211	Evolved_Asynchronous	Ancestor	25.8159	17.6142	-0.551523	0.551520942
SSP2	XV:788741-789857	Evolved_Asynchronous	Ancestor	6.00924	4.10475	-0.549889	0.549888185
YBR230W-A	II:680361-680562	Evolved_Asynchronous	Ancestor	233.812	159.823	-0.548869	0.548873935
CAR1	XVI:339943-340945	Evolved_Asynchronous	Ancestor	246.527	168.519	-0.548836	0.548834401
LYS21	IV:227392-228715	Evolved_Asynchronous	Ancestor	308.422	210.983	-0.547781	0.547778919
DOT5	IX:334881-335529	Evolved_Asynchronous	Ancestor	130.892	89.5637	-0.547387	0.54739089
RAD51	V:349979-351182	Evolved_Asynchronous	Ancestor	180.888	123.905	-0.545865	0.545862297
YSR3	XI:534066-535281	Evolved_Asynchronous	Ancestor	18.7669	12.8557	-0.545783	0.545782191
PHO87	III:194413-197185	Evolved_Asynchronous	Ancestor	72.0591	49.4318	-0.54374	0.543741192
SNG1	VII:892496-894140	Evolved_Asynchronous	Ancestor	23.3513	16.0619	-0.539866	0.539860306
NSR1	VII:806411-807684	Evolved_Asynchronous	Ancestor	711.326	489.776	-0.538389	0.538388816
SER3	V:322211-324095	Evolved_Asynchronous	Ancestor	105.797	72.9251	-0.536815	0.536811354
YOR019W	XV:368126-370319	Evolved_Asynchronous	Ancestor	16.7026	11.5294	-0.534756	0.534755261
QDR3	II:321875-323945	Evolved_Asynchronous	Ancestor	51.635	35.7066	-0.53216	0.53215854
GAL2	XII:290211-291936	Evolved_Asynchronous	Ancestor	9.2617	6.40812	-0.531376	0.531375863
YDL129W	IV:231023-231899	Evolved_Asynchronous	Ancestor	40.6324	28.1895	-0.527471	0.527472693
PCK1	XI:631151-632801	Evolved_Asynchronous	Ancestor	14.9218	10.3642	-0.525812	0.525812816
BNS1	VII:951893-952307	Evolved_Asynchronous	Ancestor	44.1758	30.7767	-0.521419	0.521417713
PDR16	XIV:215986-217042	Evolved_Asynchronous	Ancestor	512.614	357.327	-0.52063	0.520627951
ALR2	VI:33271-35848	Evolved_Asynchronous	Ancestor	19.4543	13.5618	-0.520535	0.520540397
AAD16	VI:14304-14763	Evolved_Asynchronous	Ancestor	56.0667	39.091	-0.52031	0.520307666
PIL1	VII:649597-650617	Evolved_Asynchronous	Ancestor	902.276	630.436	-0.51722	0.517218892
DBP1	XVI:324410-326264	Evolved_Asynchronous	Ancestor	9.94246	6.94923	-0.51675	0.516749722
FAS1	XI:100670-106826	Evolved_Asynchronous	Ancestor	193.731	135.448	-0.516319	0.516315735
AGP3	VI:17003-18680	Evolved_Asynchronous	Ancestor	10.9141	7.66856	-0.509171	0.509165568
UBP11	XI:633025-635179	Evolved_Asynchronous	Ancestor	20.0834	14.1224	-0.508025	0.508018245
HXT15	IV:11656-13360	Evolved_Asynchronous	Ancestor	5.21498	3.6712	-0.506411	0.506410008
CDS1	II:296368-297742	Evolved_Asynchronous	Ancestor	265.083	187.644	-0.498449	0.498445992
YBR013C	II:265491-265881	Evolved_Asynchronous	Ancestor	43.7602	31.0102	-0.496876	0.496876501
ATG32	IX:74183-75773	Evolved_Asynchronous	Ancestor	19.6068	13.9063	-0.495623	0.495615476
RHO4	XI:548215-549091	Evolved_Asynchronous	Ancestor	52.0599	36.9448	-0.494799	0.494801222
YGR079W	VII:640719-641832	Evolved_Asynchronous	Ancestor	152.927	108.574	-0.494168	0.494164479
GIS1	IV:637138-639823	Evolved_Asynchronous	Ancestor	28.7779	20.4994	-0.48938	0.489379635
YJR149W	X:707159-708374	Evolved_Asynchronous	Ancestor	33.7238	24.0245	-0.489258	0.489260703
GUT2	IX:51758-53708	Evolved_Asynchronous	Ancestor	47.0728	33.5556	-0.488337	0.488340117
GPX2	II:707527-708016	Evolved_Asynchronous	Ancestor	56.8725	40.5504	-0.488015	0.488015078
LYS12	IX:186516-187632	Evolved_Asynchronous	Ancestor	503.48	359.555	-0.485722	0.485721998
EHT1	II:584806-586445	Evolved_Asynchronous	Ancestor	164.433	117.446	-0.485509	0.485502283
ATO3	IV:1241203-1242031	Evolved_Asynchronous	Ancestor	517.546	369.92	-0.484472	0.484473794
ARO3	IV:521815-522928	Evolved_Asynchronous	Ancestor	297.302	212.512	-0.484387	0.48438486
SNZ1	XIII:458407-459301	Evolved_Asynchronous	Ancestor	339.497	242.696	-0.484247	0.484248495
NSE1	XII:164391-165402	Evolved_Asynchronous	Ancestor	84.0092	60.0932	-0.483345	0.48334558
PGU1	X:722814-723900	Evolved_Asynchronous	Ancestor	22.0747	15.7963	-0.482807	0.482807159
ECM16	XIII:523695-527499	Evolved_Asynchronous	Ancestor	48.0132	34.3966	-0.481164	0.481165126
YML083C	XIII:99488-101050	Evolved_Asynchronous	Ancestor	8.92474	6.39465	-0.480946	0.480944743
YJL163C	X:111665-113333	Evolved_Asynchronous	Ancestor	16.151	11.5749	-0.480629	0.480623764
PSD1	XIV:310635-317671	Evolved_Asynchronous	Ancestor	115.271	82.7076	-0.478935	0.478937794
PES4	VI:199873-201709	Evolved_Asynchronous	Ancestor	8.13764	5.84498	-0.477412	0.47741237
EKI1	IV:751630-753235	Evolved_Asynchronous	Ancestor	53.2393	38.2835	-0.475768	0.475768871
SNF3	IV:111579-114234	Evolved_Asynchronous	Ancestor	12.6219	9.07941	-0.475257	0.475258642
REX4	XV:180557-181455	Evolved_Asynchronous	Ancestor	104.824	75.5772	-0.471944	0.471946092
SCC4	V:462967-464842	Evolved_Asynchronous	Ancestor	31.8683	23.0347	-0.468317	0.468313253
YFR035C	VI:226021-226465	Evolved_Asynchronous	Ancestor	104.124	75.2749	-0.468063	0.468061849
GUT1	VIII:36378-38508	Evolved_Asynchronous	Ancestor	44.7195	32.3605	-0.466668	0.466670159
DHR2	XI:288844-291052	Evolved_Asynchronous	Ancestor	45.7318	33.096	-0.466541	0.466540842
MET6	V:339863-342167	Evolved_Asynchronous	Ancestor	601.005	435.003	-0.466351	0.466351643
YOR378W	XV:1049510-1051064	Evolved_Asynchronous	Ancestor	15.2941	11.076	-0.465536	0.465538253
YDR042C	IV:540600-541203	Evolved_Asynchronous	Ancestor	25.5237	18.4868	-0.465341	0.465341961
COS7	IV:1801-2953	Evolved_Asynchronous	Ancestor	26.5787	19.2696	-0.463942	0.463943918
CAT8	XIII:827027-831329	Evolved_Asynchronous	Ancestor	4.5972	3.34278	-0.459708	0.459707022
MTO1	VII:53786-55815	Evolved_Asynchronous	Ancestor	37.6684	27.4128	-0.458505	0.458505059
YBL086C	II:61201-62602	Evolved_Asynchronous	Ancestor	45.1201	32.8418	-0.458236	0.458237064
FMP46	XI:526829-527231	Evolved_Asynchronous	Ancestor	130.3	94.8899	-0.457514	0.457510643
EPL1	VI:87846-90345	Evolved_Asynchronous	Ancestor	38.9786	28.4728	-0.453099	0.4530979
YHL050C	VIII:444-3311	Evolved_Asynchronous	Ancestor	19.572	14.3201	-0.450742	0.450749621
PHO90	X:60843-63489	Evolved_Asynchronous	Ancestor	86.2155	63.1456	-0.449266	0.449265053
TRM13	XV:83833-85264	Evolved_Asynchronous	Ancestor	54.2675	39.7488	-0.449177	0.449177141
YPK9	XV:861174-865593	Evolved_Asynchronous	Ancestor	17.0933	12.5208	-0.449103	0.449104204
CHO2	VII:802439-805049	Evolved_Asynchronous	Ancestor	238.843	175.585	-0.443892	0.443892992
DAL2	IX:410806-411838	Evolved_Asynchronous	Ancestor	19.8709	14.628	-0.441922	0.441924685
VBA5	XI:658715-660464	Evolved_Asynchronous	Ancestor	13.8501	10.1973	-0.441707	0.441709181
OAR1	XI:335320-336157	Evolved_Asynchronous	Ancestor	16.4382	12.1068	-0.441236	0.441234741
CFD1	IX:349121-350003	Evolved_Asynchronous	Ancestor	76.3934	56.3128	-0.439985	0.439985115
PKP1	IX:275107-276292	Evolved_Asynchronous	Ancestor	16.654	12.2817	-0.439358	0.439358461
IML1	X:684566-689321	Evolved_Asynchronous	Ancestor	14.349	10.585	-0.438923	0.438928928
COS1	XIV:8329-9475	Evolved_Asynchronous	Ancestor	68.0836	50.3391	-0.435629	0.4356279
MLH3	XVI:239349-241497	Evolved_Asynchronous	Ancestor	24.3275	18.0009	-0.434522	0.434519031
ACS1	I:42880-45022	Evolved_Asynchronous	Ancestor	14.9486	11.0643	-0.434099	0.434098197
HXT2	XIII:288078-289704	Evolved_Asynchronous	Ancestor	685.911	507.808	-0.433738	0.433738269
PHM7	XV:162355-165331	Evolved_Asynchronous	Ancestor	4.78539	3.54358	-0.433429	0.433428887
BCD1	VIII:187923-189024	Evolved_Asynchronous	Ancestor	70.9368	52.5612	-0.432534	0.432536037
YPR204W	XVI:944602-947701	Evolved_Asynchronous	Ancestor	10.2056	7.56236	-0.432451	0.432452568
FMP48	VII:593595-594705	Evolved_Asynchronous	Ancestor	17.4991	12.9694	-0.43217	0.432168986
KEL2	VII:966038-968687	Evolved_Asynchronous	Ancestor	16.0554	11.9001	-0.432081	0.432084911
RAD16	II:467247-469620	Evolved_Asynchronous	Ancestor	17.6448	13.0802	-0.431854	0.431858477
GFD2	III:59025-60726	Evolved_Asynchronous	Ancestor	50.963	37.8541	-0.429	0.429000638
SWC3	I:132198-134076	Evolved_Asynchronous	Ancestor	31.9774	23.7524	-0.428975	0.428979348
SSA3	II:84498-86448	Evolved_Asynchronous	Ancestor	30.957	22.9978	-0.428772	0.428769811
YIA6	IX:344061-345183	Evolved_Asynchronous	Ancestor	25.4931	18.9511	-0.427831	0.427825227
PUS2	VII:383653-384766	Evolved_Asynchronous	Ancestor	25.6473	19.077	-0.426968	0.426972641
ALP1	XIV:135939-137661	Evolved_Asynchronous	Ancestor	5.94523	4.42699	-0.425407	0.425406509
MDM31	VIII:488652-490396	Evolved_Asynchronous	Ancestor	25.9986	19.3601	-0.425347	0.425347533
YHR033W	VIII:175547-176819	Evolved_Asynchronous	Ancestor	27.4559	20.456	-0.424589	0.424592138
FCY22	V:276571-278164	Evolved_Asynchronous	Ancestor	10.7381	8.00174	-0.424352	0.424353088
CPA2	X:629584-632941	Evolved_Asynchronous	Ancestor	153.361	114.319	-0.423861	0.423866448
AGX1	VI:76830-77988	Evolved_Asynchronous	Ancestor	22.8701	17.0683	-0.422147	0.422143301
LAS17	XV:675938-677840	Evolved_Asynchronous	Ancestor	14.2334	10.6421	-0.419494	0.419497461
ENA5	IV:527421-530697	Evolved_Asynchronous	Ancestor	8.16951	6.11633	-0.417585	0.417583302
PTI1	VII:800545-801823	Evolved_Asynchronous	Ancestor	51.8894	38.9045	-0.415503	0.415502816
MDS3	VII:124697-129161	Evolved_Asynchronous	Ancestor	25.6541	19.2372	-0.415292	0.415290585
INO2	IV:698553-699468	Evolved_Asynchronous	Ancestor	80.6175	60.4646	-0.415002	0.415002305
YIL024C	IX:308601-309171	Evolved_Asynchronous	Ancestor	33.5834	25.2053	-0.414026	0.414021171
YDL183C	IV:130870-131833	Evolved_Asynchronous	Ancestor	24.4046	18.3263	-0.413239	0.413237564
USV1	XVI:115311-116487	Evolved_Asynchronous	Ancestor	13.5224	10.1583	-0.412694	0.412692243
OPY1	II:494352-495339	Evolved_Asynchronous	Ancestor	90.7228	68.2003	-0.411688	0.411687082
CWC2	IV:86206-87226	Evolved_Asynchronous	Ancestor	39.759	29.9081	-0.410747	0.410745209
NNK1	XI:127474-130261	Evolved_Asynchronous	Ancestor	25.4691	19.1655	-0.410233	0.410236344
SRY1	XI:17358-18339	Evolved_Asynchronous	Ancestor	53.5575	40.3238	-0.409457	0.409457018
RGT1	XI:365604-369117	Evolved_Asynchronous	Ancestor	13.9015	10.4777	-0.407928	0.407918501
YER079W	V:318919-319552	Evolved_Asynchronous	Ancestor	44.2927	33.389	-0.407694	0.407696059
VHR1	IX:249990-251913	Evolved_Asynchronous	Ancestor	83.0961	62.7047	-0.406207	0.406207184
BDF1	XII:919535-921596	Evolved_Asynchronous	Ancestor	127.951	96.6118	-0.40532	0.40532011
TRM11	XV:85455-86757	Evolved_Asynchronous	Ancestor	142.452	107.61	-0.40467	0.404663726
RRN6	II:199063-201748	Evolved_Asynchronous	Ancestor	26.2823	19.8795	-0.40281	0.402810062
NAR1	XIV:198501-199977	Evolved_Asynchronous	Ancestor	52.5581	39.8525	-0.39924	0.399242893
SPT8	XII:251271-253080	Evolved_Asynchronous	Ancestor	46.3063	35.1314	-0.398448	0.398447417
REC114	XIII:536206-537609	Evolved_Asynchronous	Ancestor	12.7597	9.68409	-0.397904	0.397906017
PCL5	VIII:237003-237693	Evolved_Asynchronous	Ancestor	299.07	227.023	-0.397643	0.397644733
TDH2	X:453682-454681	Evolved_Asynchronous	Ancestor	7512.13	5705.08	-0.396975	0.396974913
AQR1	XIV:503723-505484	Evolved_Asynchronous	Ancestor	35.9052	27.2867	-0.395995	0.39599487
ATS1	I:113613-114819	Evolved_Asynchronous	Ancestor	48.4486	36.9059	-0.392605	0.392603505
COS8	VIII:6400-7546	Evolved_Asynchronous	Ancestor	122.213	93.1245	-0.392169	0.392165076
RSF1	XIII:330792-331923	Evolved_Asynchronous	Ancestor	23.293	17.7532	-0.391817	0.391817369
HIS4	III:65933-68333	Evolved_Asynchronous	Ancestor	168.81	128.774	-0.390565	0.390559032
GON7	X:83447-83819	Evolved_Asynchronous	Ancestor	174.305	133.059	-0.389554	0.389547858
ODC1	XVI:298570-299503	Evolved_Asynchronous	Ancestor	31.4035	23.9918	-0.388386	0.388383959
MTR4	X:342521-345743	Evolved_Asynchronous	Ancestor	94.2586	72.0303	-0.388021	0.388020341
BYE1	XI:433092-434877	Evolved_Asynchronous	Ancestor	44.079	33.6884	-0.387838	0.387839584
BUD27	VI:90985-93376	Evolved_Asynchronous	Ancestor	41.2941	31.5612	-0.387785	0.387783608
VTS1	XV:1011188-1012760	Evolved_Asynchronous	Ancestor	65.2661	49.8981	-0.387348	0.387348951
BIG1	VIII:314873-315968	Evolved_Asynchronous	Ancestor	41.9716	32.1178	-0.386042	0.386040387
YKL187C	XI:89283-91536	Evolved_Asynchronous	Ancestor	18.5099	14.1742	-0.385037	0.38502979
YNL095C	XIV:444911-446840	Evolved_Asynchronous	Ancestor	39.7579	30.5046	-0.382218	0.382214743
PDR1	VII:469091-472298	Evolved_Asynchronous	Ancestor	60.0965	46.1451	-0.381104	0.38110351
DRS1	XII:131728-133987	Evolved_Asynchronous	Ancestor	126.276	96.9732	-0.380919	0.38092247
URK1	XIV:647431-648937	Evolved_Asynchronous	Ancestor	79.8276	61.3432	-0.379984	0.37998421
HCA4	X:383836-386149	Evolved_Asynchronous	Ancestor	99.8038	76.7331	-0.379246	0.379245706
SGS1	XIII:640914-645258	Evolved_Asynchronous	Ancestor	13.9461	10.723	-0.379155	0.379153143
PAC11	IV:1429187-1430789	Evolved_Asynchronous	Ancestor	25.1586	19.3758	-0.376798	0.376795764
XYL2	XII:274140-275211	Evolved_Asynchronous	Ancestor	25.5012	19.6551	-0.375664	0.375661433
FUN30	I:114918-118314	Evolved_Asynchronous	Ancestor	49.0299	37.7913	-0.375608	0.375607672
SKS1	XVI:500674-502183	Evolved_Asynchronous	Ancestor	69.8259	53.8278	-0.37541	0.375410802
YKR075C	XI:579826-580750	Evolved_Asynchronous	Ancestor	71.442	55.1907	-0.372346	0.372347285
BUD23	III:210717-211545	Evolved_Asynchronous	Ancestor	135.189	104.469	-0.371899	0.371902866
TOR2	XI:55934-63359	Evolved_Asynchronous	Ancestor	8.67265	6.70249	-0.371775	0.371775726
NOP6	IV:77288-77966	Evolved_Asynchronous	Ancestor	302.679	234.104	-0.370635	0.370638999
MOT1	XVI:398479-404083	Evolved_Asynchronous	Ancestor	24.9157	19.2811	-0.369865	0.369867746
ZPR1	VII:915240-916701	Evolved_Asynchronous	Ancestor	333.821	258.332	-0.36985	0.369848351
IME1	X:604568-605651	Evolved_Asynchronous	Ancestor	16.0051	12.3873	-0.369666	0.369669926
BAP2	II:373860-375690	Evolved_Asynchronous	Ancestor	563.798	436.578	-0.368939	0.368938928
YJR112W-A	X:637789-638168	Evolved_Asynchronous	Ancestor	102.69	79.6193	-0.367105	0.367105606
YCH1	VII:905236-905683	Evolved_Asynchronous	Ancestor	56.6481	44.0382	-0.363273	0.363272066
YRR1	XV:639559-641992	Evolved_Asynchronous	Ancestor	24.9701	19.4211	-0.362573	0.362576682
YIL067C	IX:235723-237809	Evolved_Asynchronous	Ancestor	34.8047	27.0834	-0.361874	0.361873276
YVH1	IX:404872-405967	Evolved_Asynchronous	Ancestor	147.48	114.889	-0.360288	0.360278647
CDC26	VI:226962-227337	Evolved_Asynchronous	Ancestor	97.3775	75.8593	-0.360262	0.360262403
DBP7	XI:485143-487372	Evolved_Asynchronous	Ancestor	71.4051	55.6465	-0.359736	0.359736171
AAR2	II:86721-87957	Evolved_Asynchronous	Ancestor	20.931	16.3276	-0.358326	0.358328495
PET111	XIII:779628-782031	Evolved_Asynchronous	Ancestor	19.171	14.9554	-0.358259	0.358259095
YBR271W	II:744851-746111	Evolved_Asynchronous	Ancestor	65.9676	51.4937	-0.357362	0.357361682
RKI1	XV:503551-504328	Evolved_Asynchronous	Ancestor	259.762	202.98	-0.355853	0.355852815
COS5	X:742847-743999	Evolved_Asynchronous	Ancestor	46.3116	36.2096	-0.354999	0.355001361
YPL113C	XVI:335947-337143	Evolved_Asynchronous	Ancestor	33.2304	25.9972	-0.35415	0.354147411
RGS2	XV:521352-522282	Evolved_Asynchronous	Ancestor	31.3857	24.5563	-0.354014	0.354014186
ARG8	XV:58758-60030	Evolved_Asynchronous	Ancestor	74.2691	58.1248	-0.353607	0.353608249
PSR2	XII:180287-181481	Evolved_Asynchronous	Ancestor	105.905	82.9388	-0.352651	0.352651625
CTF13	XIII:455824-457261	Evolved_Asynchronous	Ancestor	19.9612	15.6404	-0.351925	0.351921043
ATG23	XII:1000341-1001703	Evolved_Asynchronous	Ancestor	23.8069	18.6626	-0.351231	0.351229782
YNL194C	XIV:272709-273615	Evolved_Asynchronous	Ancestor	20.4615	16.0503	-0.350311	0.350311647
YOR152C	XV:617517-618288	Evolved_Asynchronous	Ancestor	61.1398	47.9706	-0.34996	0.349961349
ATH1	XVI:615378-619014	Evolved_Asynchronous	Ancestor	12.0206	9.43943	-0.348732	0.348737259
SSP1	VIII:472743-474459	Evolved_Asynchronous	Ancestor	10.7869	8.4813	-0.346921	0.346922994
REF2	IV:848598-850200	Evolved_Asynchronous	Ancestor	81.7708	64.3418	-0.345828	0.345829458
AVO1	XV:181681-185212	Evolved_Asynchronous	Ancestor	12.9418	10.1894	-0.344974	0.344969186
YGL176C	VII:171414-173079	Evolved_Asynchronous	Ancestor	27.6239	21.7524	-0.344745	0.344742431
SLS1	XII:421541-423473	Evolved_Asynchronous	Ancestor	25.6256	20.2181	-0.341942	0.341938358
VID24	II:450880-451969	Evolved_Asynchronous	Ancestor	56.9296	44.9254	-0.341647	0.341647614
CUR1	XVI:843261-844020	Evolved_Asynchronous	Ancestor	113.122	89.2766	-0.341528	0.341525542
ATG1	VII:160064-162758	Evolved_Asynchronous	Ancestor	17.3642	13.7137	-0.340501	0.340498077
SSF1	VIII:229334-230696	Evolved_Asynchronous	Ancestor	141.952	112.256	-0.338609	0.338610618
ART10	XII:904748-906305	Evolved_Asynchronous	Ancestor	30.7687	24.3368	-0.338322	0.338324007
NNF1	X:637029-637635	Evolved_Asynchronous	Ancestor	62.2272	49.282	-0.336486	0.336484526
AYT1	XII:14647-16072	Evolved_Asynchronous	Ancestor	28.4486	22.5361	-0.336122	0.336119786
YBR016W	II:270246-270633	Evolved_Asynchronous	Ancestor	518.132	410.541	-0.335795	0.335793379
GBP2	III:102074-103358	Evolved_Asynchronous	Ancestor	245.584	194.611	-0.335624	0.335623313
MSH3	III:276763-279820	Evolved_Asynchronous	Ancestor	25.9561	20.5795	-0.334865	0.334865698
SAM35	VIII:272626-273616	Evolved_Asynchronous	Ancestor	104.242	82.6578	-0.334713	0.334713798
RNR3	IX:238098-240708	Evolved_Asynchronous	Ancestor	7.11201	5.64152	-0.334174	0.334173431
SNAncestor	IV:465918-470424	Evolved_Asynchronous	Ancestor	124.867	99.0738	-0.333812	0.333816757
JJJ3	X:612412-612931	Evolved_Asynchronous	Ancestor	68.8488	54.628	-0.333789	0.333790904
NOP4	XVI:469925-471996	Evolved_Asynchronous	Ancestor	105.965	84.0795	-0.333766	0.333761829
PRP24	XIII:802887-804222	Evolved_Asynchronous	Ancestor	22.9815	18.2351	-0.333753	0.333754854
RRP8	IV:612072-613251	Evolved_Asynchronous	Ancestor	147.528	117.083	-0.333458	0.333457179
SEA4	II:18176-21293	Evolved_Asynchronous	Ancestor	27.7034	21.9908	-0.333163	0.333162958
YIL077C	IX:214990-215953	Evolved_Asynchronous	Ancestor	37.5743	29.8304	-0.332966	0.332962904
YPL068C	XVI:424214-425096	Evolved_Asynchronous	Ancestor	37.0363	29.4107	-0.332596	0.332598856
RSA4	III:240804-242352	Evolved_Asynchronous	Ancestor	92.1227	73.1798	-0.332111	0.332111223
RPL9B	XIV:499680-500256	Evolved_Asynchronous	Ancestor	1680.77	1335.17	-0.332096	0.332098873
YPL272C	XVI:26610-28164	Evolved_Asynchronous	Ancestor	11.2586	8.95422	-0.330383	0.33038777
NAF1	XIV:392891-394370	Evolved_Asynchronous	Ancestor	98.1821	78.0917	-0.33029	0.330290805
PPZ2	IV:1334820-1336953	Evolved_Asynchronous	Ancestor	29.3308	23.331	-0.330164	0.330168277
MAL11	VII:1073962-1075925	Evolved_Asynchronous	Ancestor	14.7044	11.697	-0.330108	0.330109357
RRP9	XVI:802324-804080	Evolved_Asynchronous	Ancestor	155.75	123.912	-0.32991	0.329916254
ATG22	III:54940-56527	Evolved_Asynchronous	Ancestor	39.2074	31.1947	-0.329825	0.329825039
RIA1	XIV:326740-330073	Evolved_Asynchronous	Ancestor	43.2394	34.4346	-0.328488	0.328487586
PPR1	XII:172267-174982	Evolved_Asynchronous	Ancestor	24.7788	19.7461	-0.327537	0.327538583
TAH18	XVI:659181-661053	Evolved_Asynchronous	Ancestor	58.7512	46.8524	-0.326495	0.326495368
YLR211C	XII:563791-564531	Evolved_Asynchronous	Ancestor	32.8381	26.1935	-0.326164	0.326161809
CBP4	VII:845892-846405	Evolved_Asynchronous	Ancestor	65.0294	51.8754	-0.326042	0.326041557
KKQ8	XI:131287-133462	Evolved_Asynchronous	Ancestor	18.0013	14.3689	-0.325154	0.325151476
IES6	V:69756-70257	Evolved_Asynchronous	Ancestor	159.813	127.767	-0.322872	0.322869508
CHA1	III:15797-16880	Evolved_Asynchronous	Ancestor	581.852	465.376	-0.322257	0.322255424
IMD4	XIII:162193-164176	Evolved_Asynchronous	Ancestor	502.197	402.025	-0.320967	0.320968192
CWC24	XII:778172-778952	Evolved_Asynchronous	Ancestor	49.2224	39.4631	-0.318811	0.318810712
UBC5	IV:569233-569770	Evolved_Asynchronous	Ancestor	87.4372	70.1042	-0.318746	0.318746322
DBP6	XIV:695594-697484	Evolved_Asynchronous	Ancestor	77.1586	61.9125	-0.317596	0.317596251
ART5	VII:625323-627418	Evolved_Asynchronous	Ancestor	15.6782	12.586	-0.316942	0.316940086
FAS2	XVI:108651-114315	Evolved_Asynchronous	Ancestor	175.939	141.27	-0.316622	0.316620189
HOT1	XIII:605980-608211	Evolved_Asynchronous	Ancestor	26.6861	21.4293	-0.316501	0.316503756
SDA1	VII:979764-982068	Evolved_Asynchronous	Ancestor	110.319	88.618	-0.316007	0.316009612
SWF1	IV:703233-704244	Evolved_Asynchronous	Ancestor	37.308	29.9715	-0.315895	0.315893734
FOL1	XIV:164622-167097	Evolved_Asynchronous	Ancestor	82.654	66.4326	-0.315193	0.315193261
ESF1	IV:1204496-1206383	Evolved_Asynchronous	Ancestor	136.766	109.955	-0.314798	0.314796412
RRP5	XIII:725933-731123	Evolved_Asynchronous	Ancestor	82.7466	66.5566	-0.314119	0.314118298
LPX1	XV:480586-481750	Evolved_Asynchronous	Ancestor	20.0534	16.1448	-0.312778	0.312777293
GAS1	XIII:887002-888682	Evolved_Asynchronous	Ancestor	1364.18	1098.36	-0.312683	0.312683025
NOG1	XVI:370977-372921	Evolved_Asynchronous	Ancestor	387.875	312.643	-0.311072	0.311075576
ARV1	XII:622917-623883	Evolved_Asynchronous	Ancestor	31.5196	25.4185	-0.31037	0.31037033
GLY1	V:67628-68792	Evolved_Asynchronous	Ancestor	681.603	549.694	-0.310302	0.310302953
SEE1	IX:241942-242716	Evolved_Asynchronous	Ancestor	174.205	140.491	-0.310302	0.31030832
MIG2	VII:95857-97006	Evolved_Asynchronous	Ancestor	127.833	103.1	-0.310216	0.310215982
CAC2	XIII:68293-69726	Evolved_Asynchronous	Ancestor	57.2539	46.2271	-0.308636	0.30863511
ALB1	X:189715-190243	Evolved_Asynchronous	Ancestor	426.982	344.762	-0.308575	0.308574484
YHL012W	VIII:78935-80417	Evolved_Asynchronous	Ancestor	15.8688	12.815	-0.308362	0.308359557
TSC10	II:738581-739544	Evolved_Asynchronous	Ancestor	163.454	132.034	-0.307976	0.307975198
ASF1	X:196286-197126	Evolved_Asynchronous	Ancestor	90.1778	72.8576	-0.307693	0.307692842
MPP10	X:438864-440646	Evolved_Asynchronous	Ancestor	124.366	100.493	-0.307499	0.307497114
BUB1	VII:872043-875109	Evolved_Asynchronous	Ancestor	10.1853	8.23279	-0.307037	0.307035143
CAF120	XIV:113270-116453	Evolved_Asynchronous	Ancestor	20.0329	16.1977	-0.306578	0.306582312
YBR284W	II:771238-773632	Evolved_Asynchronous	Ancestor	9.39482	7.60324	-0.305252	0.305251189
ACH1	II:194121-195702	Evolved_Asynchronous	Ancestor	34.9521	28.3029	-0.304431	0.304429255
RTK1	IV:405343-407206	Evolved_Asynchronous	Ancestor	35.5477	28.7991	-0.303732	0.303732491
RPO31	XV:539762-544145	Evolved_Asynchronous	Ancestor	52.6678	42.6743	-0.303555	0.303553709
RCL1	XV:307937-309041	Evolved_Asynchronous	Ancestor	170.854	138.478	-0.303107	0.303107231
YDR514C	IV:1471547-1472999	Evolved_Asynchronous	Ancestor	38.9011	31.5362	-0.302801	0.30280212
RPL8A	VIII:35254-36025	Evolved_Asynchronous	Ancestor	1516.52	1229.6	-0.302573	0.302575454
URB1	XI:411618-416913	Evolved_Asynchronous	Ancestor	31.8209	25.8045	-0.302354	0.302351964
ODC2	XV:758329-759253	Evolved_Asynchronous	Ancestor	139.012	112.753	-0.302046	0.302043607
GSH1	X:234319-236356	Evolved_Asynchronous	Ancestor	58.0427	47.0824	-0.301925	0.301926769
RPC37	XI:487769-488618	Evolved_Asynchronous	Ancestor	120.5	97.8344	-0.300622	0.300619414
HAP4	XI:232226-233891	Evolved_Asynchronous	Ancestor	53.3804	43.3427	-0.300523	0.300521088
NTE1	XIII:153218-158258	Evolved_Asynchronous	Ancestor	34.4169	27.948	-0.300372	0.300372111
CKI1	XII:408444-410193	Evolved_Asynchronous	Ancestor	41.6055	33.7885	-0.300243	0.300241951
LTV1	XI:176780-178172	Evolved_Asynchronous	Ancestor	109.567	88.9968	-0.299989	0.299987977
YDR161W	IV:779042-780206	Evolved_Asynchronous	Ancestor	179.929	146.198	-0.299502	0.299504156
ZDS2	XIII:51639-54468	Evolved_Asynchronous	Ancestor	28.3411	23.0348	-0.299083	0.299080683
TKL2	II:474198-476437	Evolved_Asynchronous	Ancestor	12.8279	10.4295	-0.298621	0.298615017
ARG2	X:306131-307856	Evolved_Asynchronous	Ancestor	34.9243	28.3997	-0.298355	0.29835551
KAP123	V:378761-382103	Evolved_Asynchronous	Ancestor	191.866	156.037	-0.29821	0.298210912
DPH2	XI:81034-82639	Evolved_Asynchronous	Ancestor	184.179	149.789	-0.298176	0.298176894
SPT5	XIII:247676-251001	Evolved_Asynchronous	Ancestor	68.6347	55.8248	-0.298032	0.298031974
TAD2	X:380248-381001	Evolved_Asynchronous	Ancestor	61.3281	49.8856	-0.297925	0.297924829
SUA5	VII:186058-187339	Evolved_Asynchronous	Ancestor	105.967	86.2314	-0.297335	0.297329846
URA7	II:143988-145728	Evolved_Asynchronous	Ancestor	324.901	264.503	-0.296716	0.296716099
PRP2	XIV:644319-646950	Evolved_Asynchronous	Ancestor	28.8656	23.5001	-0.296688	0.296684318
PXR1	VII:1050909-1051725	Evolved_Asynchronous	Ancestor	185.149	150.771	-0.296323	0.296327797
PNO1	XV:605346-606178	Evolved_Asynchronous	Ancestor	448.05	365.254	-0.29476	0.294759666
URA8	X:620753-622490	Evolved_Asynchronous	Ancestor	59.3951	48.4399	-0.294148	0.294148029
MOT3	XIII:409153-410626	Evolved_Asynchronous	Ancestor	68.7945	56.1069	-0.294115	0.294115025
IKI3	XII:888850-892900	Evolved_Asynchronous	Ancestor	63.7424	51.9895	-0.294032	0.294033059
RFX1	XII:507796-510232	Evolved_Asynchronous	Ancestor	15.9287	12.9919	-0.294014	0.294016095
IFH1	XII:582005-585490	Evolved_Asynchronous	Ancestor	37.1829	30.3304	-0.293873	0.29387477
HBT1	IV:57264-60405	Evolved_Asynchronous	Ancestor	20.442	16.6784	-0.293556	0.293555459
PWP2	III:220456-223228	Evolved_Asynchronous	Ancestor	122.081	99.6372	-0.29308	0.2930823
CPT1	XIV:379557-380831	Evolved_Asynchronous	Ancestor	188.888	154.246	-0.2923	0.292297974
PPM2	XV:56451-58539	Evolved_Asynchronous	Ancestor	15.8868	12.9738	-0.292228	0.292227455
MIM1	XV:274011-274353	Evolved_Asynchronous	Ancestor	187.204	152.925	-0.291787	0.291786985
NTO1	XVI:631514-633761	Evolved_Asynchronous	Ancestor	28.2297	23.0692	-0.291246	0.291245822
YIL096C	IX:182116-183127	Evolved_Asynchronous	Ancestor	69.3913	56.7123	-0.291092	0.291093128
CDH1	VII:492473-494174	Evolved_Asynchronous	Ancestor	34.7907	28.4668	-0.289422	0.28942138
IRC24	IX:422073-423036	Evolved_Asynchronous	Ancestor	57.5986	47.1354	-0.289222	0.289222775
DBP2	XIV:413638-416281	Evolved_Asynchronous	Ancestor	433.196	354.576	-0.288925	0.288925033
SWI1	XVI:521013-524958	Evolved_Asynchronous	Ancestor	21.6535	17.7261	-0.288728	0.288725079
MAK16	I:100224-101145	Evolved_Asynchronous	Ancestor	252.622	206.819	-0.288615	0.288611555
ROX1	XVI:679692-680799	Evolved_Asynchronous	Ancestor	167.945	137.514	-0.288406	0.288410341
RRP17	IV:1294692-1295411	Evolved_Asynchronous	Ancestor	151.118	123.751	-0.288236	0.28823533
YOR342C	XV:966665-967625	Evolved_Asynchronous	Ancestor	207.281	169.798	-0.287774	0.287768415
PRP8	VIII:429706-436958	Evolved_Asynchronous	Ancestor	15.9051	13.0309	-0.287548	0.287552713
NUP1	XV:507947-511178	Evolved_Asynchronous	Ancestor	64.9494	53.214	-0.28751	0.287510346
PIH1	VIII:176964-177999	Evolved_Asynchronous	Ancestor	31.1516	25.5256	-0.287361	0.287361391
IMP3	VIII:393533-394085	Evolved_Asynchronous	Ancestor	151.117	123.83	-0.287301	0.287305091
LYS5	VII:215277-216096	Evolved_Asynchronous	Ancestor	49.0581	40.2009	-0.287265	0.28726356
YIL151C	IX:57337-60694	Evolved_Asynchronous	Ancestor	30.0284	24.613	-0.286909	0.286907092
CLB5	XVI:773874-775182	Evolved_Asynchronous	Ancestor	52.2986	42.8811	-0.286429	0.286430412
GYP6	X:358299-359676	Evolved_Asynchronous	Ancestor	87.2269	71.5317	-0.286191	0.286190389
MDL2	XVI:30481-32803	Evolved_Asynchronous	Ancestor	52.709	43.23	-0.286018	0.286016485
GEM1	I:52800-54913	Evolved_Asynchronous	Ancestor	23.6062	19.3673	-0.285547	0.285542981
CDC27	II:67168-69445	Evolved_Asynchronous	Ancestor	33.672	27.6285	-0.285392	0.285392177
YMR1	X:633614-635681	Evolved_Asynchronous	Ancestor	20.8487	17.1081	-0.285278	0.285277883
UBP16	XVI:418498-420011	Evolved_Asynchronous	Ancestor	26.2954	21.5871	-0.284643	0.284640997
GNP1	IV:1466452-1468573	Evolved_Asynchronous	Ancestor	485.784	398.842	-0.284496	0.284497633
SRB2	VIII:189130-189864	Evolved_Asynchronous	Ancestor	128.563	105.555	-0.284483	0.284480581
FHL1	XVI:733622-736433	Evolved_Asynchronous	Ancestor	24.216	19.8871	-0.284123	0.284127667
OGG1	XIII:151870-153001	Evolved_Asynchronous	Ancestor	33.6152	27.6104	-0.283899	0.283901944
NMD3	VIII:443827-445384	Evolved_Asynchronous	Ancestor	230.482	189.418	-0.283083	0.283080651
UTP15	XIII:454014-455556	Evolved_Asynchronous	Ancestor	135.869	111.699	-0.282606	0.282600057
ENP2	VII:781766-783890	Evolved_Asynchronous	Ancestor	95.2171	78.2868	-0.28245	0.282451616
YML082W	XIII:101861-103811	Evolved_Asynchronous	Ancestor	49.191	40.46	-0.281899	0.281898064
PRM1	XIV:110916-112902	Evolved_Asynchronous	Ancestor	23.1081	19.0073	-0.281845	0.281845032
HPA3	V:26188-27206	Evolved_Asynchronous	Ancestor	138.591	114.017	-0.281587	0.281584626
NAS6	VII:953959-954646	Evolved_Asynchronous	Ancestor	126.789	104.322	-0.281382	0.281386152
TRM1	IV:691548-693261	Evolved_Asynchronous	Ancestor	179.233	147.478	-0.281333	0.281336531
AME1	II:646157-647132	Evolved_Asynchronous	Ancestor	44.0658	36.2656	-0.281056	0.281057679
MKK1	XV:772600-774127	Evolved_Asynchronous	Ancestor	57.0972	47.0269	-0.279932	0.279933765
TRF5	XIV:66516-68445	Evolved_Asynchronous	Ancestor	49.0531	40.4039	-0.279851	0.279849757
TAO3	IX:106106-113237	Evolved_Asynchronous	Ancestor	14.1899	11.6947	-0.279008	0.279009569
FET4	XIII:912879-914538	Evolved_Asynchronous	Ancestor	111.188	91.6436	-0.278894	0.278895055
YOX1	XIII:221405-222563	Evolved_Asynchronous	Ancestor	96.1719	79.308	-0.278149	0.27814902
DIS3	XV:282420-285426	Evolved_Asynchronous	Ancestor	75.0294	61.9045	-0.277411	0.277411735
PRP45	I:83334-84474	Evolved_Asynchronous	Ancestor	44.2089	36.4803	-0.277218	0.277219244
BRE2	XII:175226-176744	Evolved_Asynchronous	Ancestor	32.3345	26.6929	-0.276621	0.276618249
MSN1	XV:99808-100957	Evolved_Asynchronous	Ancestor	47.3374	39.0792	-0.276582	0.276579535
AVT3	XI:171550-173861	Evolved_Asynchronous	Ancestor	70.576	58.2897	-0.275936	0.275936689
SNF11	IV:592438-592948	Evolved_Asynchronous	Ancestor	121.377	100.247	-0.27593	0.275936005
FAP1	XIV:588262-591160	Evolved_Asynchronous	Ancestor	39.5053	32.6404	-0.275387	0.27538748
SRS2	X:257422-260947	Evolved_Asynchronous	Ancestor	20.8168	17.2081	-0.27466	0.274660498
ROG1	VII:232449-234507	Evolved_Asynchronous	Ancestor	24.518	20.2684	-0.274611	0.274609093
KRE33	XIV:375320-378491	Evolved_Asynchronous	Ancestor	86.1558	71.2246	-0.274572	0.274572307
UBX5	IV:1127871-1129374	Evolved_Asynchronous	Ancestor	52.793	43.6444	-0.274551	0.274550097
IPT1	IV:589760-591344	Evolved_Asynchronous	Ancestor	160.717	132.878	-0.274418	0.274420276
VID27	XIV:247460-249809	Evolved_Asynchronous	Ancestor	61.4683	50.8302	-0.274157	0.274156678
BIT61	X:326241-327873	Evolved_Asynchronous	Ancestor	21.9475	18.1509	-0.274009	0.274015529
AFI1	XV:566876-569558	Evolved_Asynchronous	Ancestor	19.1879	15.8735	-0.273578	0.273576558
OLE1	VII:398627-400160	Evolved_Asynchronous	Ancestor	532.202	440.286	-0.273534	0.273532961
CLN1	XIII:662643-664284	Evolved_Asynchronous	Ancestor	87.7873	72.6478	-0.273093	0.273093134
ENP1	II:713003-714455	Evolved_Asynchronous	Ancestor	161.641	133.773	-0.272999	0.273006222
OTU2	VIII:77429-78353	Evolved_Asynchronous	Ancestor	85.7899	71.0012	-0.272964	0.272964402
YGR093W	VII:670387-671911	Evolved_Asynchronous	Ancestor	78.2552	64.7775	-0.272694	0.272693831
AIM46	VIII:497489-498422	Evolved_Asynchronous	Ancestor	115.238	95.4	-0.27255	0.272555356
ALD4	XV:1039839-1041399	Evolved_Asynchronous	Ancestor	139.21	115.311	-0.271742	0.271732705
IBA57	X:649775-651269	Evolved_Asynchronous	Ancestor	38.8431	32.1759	-0.271677	0.271677841
UTP13	XII:579317-581771	Evolved_Asynchronous	Ancestor	89.5291	74.1741	-0.271441	0.271441167
STB6	XI:299581-301882	Evolved_Asynchronous	Ancestor	24.8079	20.5542	-0.271363	0.271366394
RRS1	XV:868339-868951	Evolved_Asynchronous	Ancestor	319.057	264.36	-0.27131	0.271310286
YCT1	XII:30108-31704	Evolved_Asynchronous	Ancestor	21.3785	17.7159	-0.271117	0.271115873
DBF20	XVI:747305-749000	Evolved_Asynchronous	Ancestor	29.2264	24.2328	-0.270313	0.270311022
KAP122	VII:461665-464911	Evolved_Asynchronous	Ancestor	41.0179	34.0173	-0.269986	0.269984995
CCZ1	II:497162-499277	Evolved_Asynchronous	Ancestor	20.3117	16.8456	-0.269934	0.269939177
ELP4	XVI:360002-361579	Evolved_Asynchronous	Ancestor	92.8299	77.0322	-0.269128	0.269127936
NCS6	VII:92511-93591	Evolved_Asynchronous	Ancestor	98.2903	81.5715	-0.268983	0.268983866
MRS4	XI:532549-533464	Evolved_Asynchronous	Ancestor	53.0454	44.0376	-0.268492	0.268491803
NOP2	XIV:510539-512396	Evolved_Asynchronous	Ancestor	279.289	231.986	-0.267722	0.26772101
XPT1	X:672990-673620	Evolved_Asynchronous	Ancestor	120.979	100.511	-0.267402	0.267403241
IMP4	XIV:485606-486479	Evolved_Asynchronous	Ancestor	191.194	158.86	-0.267281	0.267281341
SLD5	IV:1431011-1431896	Evolved_Asynchronous	Ancestor	51.858	43.0937	-0.267089	0.267089594
SGF73	VII:377608-379582	Evolved_Asynchronous	Ancestor	34.571	28.7333	-0.26684	0.266838641
DPB11	X:262756-265051	Evolved_Asynchronous	Ancestor	28.5124	23.6982	-0.26681	0.266811998
YPR084W	XVI:706971-708342	Evolved_Asynchronous	Ancestor	45.8314	38.0978	-0.266629	0.266628666
MIS1	II:411053-413981	Evolved_Asynchronous	Ancestor	141.635	117.814	-0.265671	0.265666833
NUP42	IV:843568-844952	Evolved_Asynchronous	Ancestor	41.168	34.2451	-0.265626	0.265625789
DNA2	VIII:424609-429178	Evolved_Asynchronous	Ancestor	11.2144	9.33014	-0.265385	0.2653818
YDL063C	IV:338271-340282	Evolved_Asynchronous	Ancestor	101.332	84.3223	-0.265101	0.265103716
RPS14B	X:73786-74611	Evolved_Asynchronous	Ancestor	1093.91	910.527	-0.264714	0.264720344
YFL042C	VI:45719-47744	Evolved_Asynchronous	Ancestor	23.4663	19.5381	-0.264298	0.264300208
IKI1	VIII:480989-481919	Evolved_Asynchronous	Ancestor	96.4713	80.3665	-0.263506	0.263505554
RRN3	XI:208246-210130	Evolved_Asynchronous	Ancestor	73.8334	61.5209	-0.263198	0.263196987
CDC7	IV:424208-425872	Evolved_Asynchronous	Ancestor	29.3194	24.4306	-0.263165	0.263166284
TOS6	XIV:65743-66052	Evolved_Asynchronous	Ancestor	462.097	385.117	-0.262898	0.262898915
YSP1	VIII:407102-410789	Evolved_Asynchronous	Ancestor	23.5205	19.6036	-0.262802	0.262800115
PEX21	VII:969186-970053	Evolved_Asynchronous	Ancestor	64.3644	53.6558	-0.26253	0.262528824
SEC20	IV:1445842-1446994	Evolved_Asynchronous	Ancestor	81.387	67.8909	-0.26158	0.26158016
RAD24	V:536274-538279	Evolved_Asynchronous	Ancestor	30.9183	25.7939	-0.261431	0.261431074
ARO4	II:716881-717994	Evolved_Asynchronous	Ancestor	918.257	766.347	-0.260901	0.2609002
EMW1	XIV:45307-48022	Evolved_Asynchronous	Ancestor	79.9319	66.7109	-0.260848	0.260848878
ARO10	IV:1234217-1236125	Evolved_Asynchronous	Ancestor	47.5697	39.7059	-0.260688	0.26068953
YOR021C	XV:372797-373439	Evolved_Asynchronous	Ancestor	329.711	275.247	-0.260473	0.26047518
UTP20	II:227635-235117	Evolved_Asynchronous	Ancestor	25.9781	21.6885	-0.260362	0.26036564
SPP41	IV:1388871-1393179	Evolved_Asynchronous	Ancestor	21.5065	17.9653	-0.259559	0.259559731
RRN11	XIII:190243-191767	Evolved_Asynchronous	Ancestor	34.2497	28.63	-0.258563	0.258563681
ELP3	XVI:384772-386446	Evolved_Asynchronous	Ancestor	115.377	96.4992	-0.257766	0.257766769
TOR1	X:559415-566828	Evolved_Asynchronous	Ancestor	12.5634	10.5089	-0.257622	0.257615284
TRZ1	XI:586788-589305	Evolved_Asynchronous	Ancestor	52.7052	44.1057	-0.25698	0.256980194
BRF1	VII:982481-984272	Evolved_Asynchronous	Ancestor	34.7048	29.0487	-0.25666	0.256661614
SPB1	III:31448-33974	Evolved_Asynchronous	Ancestor	107.946	90.4112	-0.255733	0.255736377
REV3	XVI:232592-237107	Evolved_Asynchronous	Ancestor	7.88212	6.60347	-0.25536	0.255359381
MTC4	II:724455-726540	Evolved_Asynchronous	Ancestor	19.0829	15.9893	-0.255174	0.255173652
MAE1	XI:382497-384725	Evolved_Asynchronous	Ancestor	239.163	200.465	-0.254644	0.25464384
UTP14	XIII:83089-85789	Evolved_Asynchronous	Ancestor	106.957	89.6803	-0.254172	0.254167896
INP2	XIII:584270-586388	Evolved_Asynchronous	Ancestor	24.9111	20.8911	-0.253899	0.25390027
YCR016W	III:143633-144506	Evolved_Asynchronous	Ancestor	139.519	117.009	-0.253847	0.253842103
MSC3	XII:574150-576337	Evolved_Asynchronous	Ancestor	43.7194	36.6705	-0.253655	0.253653665
SAF1	II:762783-764697	Evolved_Asynchronous	Ancestor	20.1947	16.9391	-0.253616	0.25361949
HIR1	II:209652-212175	Evolved_Asynchronous	Ancestor	32.8268	27.542	-0.253242	0.253240794
RPC31	XIV:347765-348521	Evolved_Asynchronous	Ancestor	190.652	159.986	-0.252992	0.252996002
PMC1	VII:485920-489442	Evolved_Asynchronous	Ancestor	33.31	27.9573	-0.252729	0.252730316
YDR239C	IV:941056-943420	Evolved_Asynchronous	Ancestor	27.3255	22.9396	-0.25241	0.252407659
YGR266W	VII:1022655-1024761	Evolved_Asynchronous	Ancestor	69.6508	58.4746	-0.25233	0.252329836
RPC82	XVI:917076-919041	Evolved_Asynchronous	Ancestor	87.8761	73.7812	-0.252219	0.25221759
PDR15	IV:1279209-1284044	Evolved_Asynchronous	Ancestor	13.2397	11.1174	-0.252057	0.252051004
MRP20	IV:1277645-1278437	Evolved_Asynchronous	Ancestor	100.527	84.4233	-0.251872	0.25186991
IPI3	XIV:295959-297627	Evolved_Asynchronous	Ancestor	130.76	109.816	-0.251833	0.251833014
YCL049C	III:39785-40724	Evolved_Asynchronous	Ancestor	90.0738	75.6578	-0.251618	0.251618701
ROT2	II:676356-679221	Evolved_Asynchronous	Ancestor	36.8279	30.9371	-0.251459	0.251461167
FAA1	XV:909342-911445	Evolved_Asynchronous	Ancestor	204.244	171.702	-0.250391	0.250386853
YKL047W	XI:349462-351013	Evolved_Asynchronous	Ancestor	54.0882	45.4784	-0.250132	0.250132388
SYT1	XVI:721036-724717	Evolved_Asynchronous	Ancestor	17.4417	14.6668	-0.249986	0.249986525
FYV7	XII:271007-271463	Evolved_Asynchronous	Ancestor	170.282	143.21	-0.249793	0.249793704
STH1	IX:117991-122071	Evolved_Asynchronous	Ancestor	47.8224	40.2197	-0.249786	0.249784214
SLN1	IX:69790-73453	Evolved_Asynchronous	Ancestor	28.1602	23.6842	-0.249734	0.249732639
MDV1	X:205304-207449	Evolved_Asynchronous	Ancestor	43.739	36.7947	-0.24942	0.249422265
ALD5	V:304029-305592	Evolved_Asynchronous	Ancestor	383.738	322.874	-0.249151	0.249150366
PUF4	VII:466140-468807	Evolved_Asynchronous	Ancestor	95.6343	80.4764	-0.248963	0.248962375
FUR1	VIII:362114-362765	Evolved_Asynchronous	Ancestor	526.981	443.511	-0.248781	0.24878106
GLE2	V:373447-374714	Evolved_Asynchronous	Ancestor	124.904	105.143	-0.248463	0.248466875
OCA5	VIII:45928-47968	Evolved_Asynchronous	Ancestor	62.0399	52.2267	-0.248409	0.248408813
YFL034W	VI:65476-68698	Evolved_Asynchronous	Ancestor	20.9045	17.6063	-0.24772	0.247721781
YEN1	V:232460-234740	Evolved_Asynchronous	Ancestor	22.8317	19.2296	-0.247706	0.24770953
BUD17	XIV:674922-675876	Evolved_Asynchronous	Ancestor	59.3394	49.9803	-0.24763	0.247630778
GAL4	XVI:79710-82356	Evolved_Asynchronous	Ancestor	16.0857	13.5512	-0.24736	0.247358107
PTA1	I:58694-61052	Evolved_Asynchronous	Ancestor	69.8145	58.825	-0.247097	0.24709729
YLR143W	XII:427328-429386	Evolved_Asynchronous	Ancestor	42.4072	35.7355	-0.246951	0.246951256
RIX1	VIII:493895-496187	Evolved_Asynchronous	Ancestor	72.6999	61.2792	-0.246557	0.246555917
YTM1	XV:832812-834195	Evolved_Asynchronous	Ancestor	175.933	148.301	-0.246503	0.246497791
ECM1	I:36495-37147	Evolved_Asynchronous	Ancestor	213.576	180.062	-0.246253	0.246255788
RKM3	II:298291-299950	Evolved_Asynchronous	Ancestor	61.5366	51.9122	-0.245371	0.245371105
YER156C	V:483324-484341	Evolved_Asynchronous	Ancestor	326.771	275.689	-0.245242	0.245238249
NOP12	XV:251266-252646	Evolved_Asynchronous	Ancestor	205.797	173.672	-0.244859	0.244856775
SPT21	XIII:619857-622134	Evolved_Asynchronous	Ancestor	27.9892	23.6247	-0.244575	0.244574242
DIM1	XVI:39120-40077	Evolved_Asynchronous	Ancestor	237.575	200.563	-0.244323	0.244327548
RKM5	XII:417005-418109	Evolved_Asynchronous	Ancestor	54.7379	46.2173	-0.244108	0.244107107
ICP55	V:316806-318342	Evolved_Asynchronous	Ancestor	43.149	36.4449	-0.243611	0.243610183
BAS1	XI:635850-638286	Evolved_Asynchronous	Ancestor	33.5826	28.365	-0.243603	0.243602066
YFH1	IV:245922-246447	Evolved_Asynchronous	Ancestor	191.705	161.964	-0.243218	0.243214787
ILV6	III:104618-105548	Evolved_Asynchronous	Ancestor	469.268	396.535	-0.242963	0.242963874
UPS2	XII:499577-500270	Evolved_Asynchronous	Ancestor	91.0947	77.0264	-0.242014	0.242014119
SRP40	XI:612664-613885	Evolved_Asynchronous	Ancestor	261.699	221.413	-0.241165	0.241168481
SEF1	II:96668-100307	Evolved_Asynchronous	Ancestor	15.1746	12.8428	-0.240696	0.240698713
VID22	XII:868661-871367	Evolved_Asynchronous	Ancestor	44.0728	37.3018	-0.240642	0.240643306
UTP5	IV:1267470-1269402	Evolved_Asynchronous	Ancestor	152.484	129.06	-0.24062	0.240615939
AIR1	IX:210922-212005	Evolved_Asynchronous	Ancestor	80.7178	68.3442	-0.240069	0.240067944
SNF2	XV:855146-860258	Evolved_Asynchronous	Ancestor	12.2029	10.333	-0.239964	0.239964867
MMS22	XII:771939-776304	Evolved_Asynchronous	Ancestor	11.9685	10.1364	-0.239697	0.23969699
NOP1	IV:427363-428347	Evolved_Asynchronous	Ancestor	766.005	649.094	-0.238927	0.238926389
YLR419W	XII:958427-962735	Evolved_Asynchronous	Ancestor	25.9077	21.9586	-0.238595	0.238594867
MRS3	X:160618-161563	Evolved_Asynchronous	Ancestor	101.42	85.9812	-0.23825	0.238249029
YCR061W	III:225562-227458	Evolved_Asynchronous	Ancestor	41.7055	35.3624	-0.238024	0.238021463
CAF130	VII:757769-761138	Evolved_Asynchronous	Ancestor	21.3116	18.0753	-0.237621	0.237619318
SOK1	IV:458541-461247	Evolved_Asynchronous	Ancestor	46.7293	39.6395	-0.237389	0.237388661
NOP8	XV:53097-54552	Evolved_Asynchronous	Ancestor	51.1821	43.4241	-0.237143	0.237143394
FAF1	IX:315092-316133	Evolved_Asynchronous	Ancestor	87.7468	74.4889	-0.236322	0.236321056
YLR352W	XII:831115-833539	Evolved_Asynchronous	Ancestor	27.9285	23.7098	-0.236251	0.236254597
INP53	XV:525277-528601	Evolved_Asynchronous	Ancestor	26.2967	22.3314	-0.235805	0.235808066
PKH1	IV:1431967-1434268	Evolved_Asynchronous	Ancestor	22.9379	19.4841	-0.235437	0.235436024
PKH3	IV:1395120-1397909	Evolved_Asynchronous	Ancestor	28.7982	24.4643	-0.235296	0.235300637
RBA50	IV:1491074-1492413	Evolved_Asynchronous	Ancestor	85.3966	72.5539	-0.235126	0.235125465
MRM1	XV:720180-721708	Evolved_Asynchronous	Ancestor	84.8718	72.1139	-0.235007	0.235007908
YHR020W	VIII:143995-146062	Evolved_Asynchronous	Ancestor	360.387	306.259	-0.234798	0.23479473
RPF2	XI:591505-592540	Evolved_Asynchronous	Ancestor	247.522	210.348	-0.234778	0.234778658
DPH1	IX:171750-173028	Evolved_Asynchronous	Ancestor	95.7125	81.3586	-0.234412	0.234412498
PWP1	XII:543967-545698	Evolved_Asynchronous	Ancestor	222.583	189.231	-0.234189	0.234194958
GLN4	XV:649302-651840	Evolved_Asynchronous	Ancestor	224.863	191.232	-0.233717	0.233722335
UBP10	XIV:289497-291876	Evolved_Asynchronous	Ancestor	104.815	89.2151	-0.232484	0.232485377
POP1	XIV:231067-233695	Evolved_Asynchronous	Ancestor	44.6392	37.9956	-0.232479	0.232478812
POL2	XIV:148211-154880	Evolved_Asynchronous	Ancestor	17.4624	14.8678	-0.232063	0.232060667
PRP19	XII:66561-68256	Evolved_Asynchronous	Ancestor	75.9827	64.7267	-0.231311	0.231310026
CDC55	VII:145808-147389	Evolved_Asynchronous	Ancestor	72.953	62.1586	-0.231014	0.231013296
PUS1	XVI:151514-153149	Evolved_Asynchronous	Ancestor	125.426	106.913	-0.230397	0.230399153
VAC7	XIV:526085-529583	Evolved_Asynchronous	Ancestor	25.1438	21.4343	-0.230283	0.230281399
UTP10	X:211999-217309	Evolved_Asynchronous	Ancestor	64.4699	54.971	-0.229956	0.229955021
YGR237C	VII:963297-965655	Evolved_Asynchronous	Ancestor	32.4344	27.6669	-0.229363	0.229363748
BUD20	XII:281955-282456	Evolved_Asynchronous	Ancestor	290.441	247.784	-0.229162	0.229162093
ADH5	II:533761-534817	Evolved_Asynchronous	Ancestor	76.1647	64.9805	-0.229115	0.229115663
ARO1	IV:704483-709250	Evolved_Asynchronous	Ancestor	77.5047	66.1271	-0.229041	0.229042167
NOC4	XVI:819764-821423	Evolved_Asynchronous	Ancestor	112.774	96.242	-0.228699	0.228695965
YPL245W	XVI:85585-86950	Evolved_Asynchronous	Ancestor	76.3788	65.2027	-0.228242	0.228240547
ARX1	IV:655685-657467	Evolved_Asynchronous	Ancestor	212.172	181.135	-0.228165	0.228168939
RRP15	XVI:818129-819075	Evolved_Asynchronous	Ancestor	243.536	208.015	-0.227446	0.227447485
HUL5	VII:238352-241085	Evolved_Asynchronous	Ancestor	23.3493	19.9491	-0.227054	0.227055638
SRO7	XVI:634122-637224	Evolved_Asynchronous	Ancestor	27.0061	23.0739	-0.227022	0.227023441
NUP85	X:514054-516289	Evolved_Asynchronous	Ancestor	95.9483	81.9884	-0.226836	0.226837438
CUL3	VII:500131-502366	Evolved_Asynchronous	Ancestor	30.5706	26.1299	-0.226446	0.226443264
RAD54	VII:193706-196403	Evolved_Asynchronous	Ancestor	27.4088	23.4357	-0.225933	0.225931279
RIX7	XII:70632-73146	Evolved_Asynchronous	Ancestor	74.1819	63.4636	-0.225138	0.225137859
GLO2	IV:1009009-1009834	Evolved_Asynchronous	Ancestor	101.273	86.6589	-0.224835	0.224829765
LSG1	VII:314630-316553	Evolved_Asynchronous	Ancestor	92.6706	79.3185	-0.224454	0.224454318
STR2	X:665217-667137	Evolved_Asynchronous	Ancestor	43.5811	37.3196	-0.22377	0.223769088
CDC45	XII:343988-345941	Evolved_Asynchronous	Ancestor	35.0949	30.0559	-0.223615	0.223613172
NUP170	II:75258-79767	Evolved_Asynchronous	Ancestor	34.4017	29.4648	-0.223488	0.223487386
SRM1	VII:321781-323230	Evolved_Asynchronous	Ancestor	158.951	136.165	-0.223226	0.223226174
MRD1	XVI:749255-751919	Evolved_Asynchronous	Ancestor	76.7897	65.7868	-0.223114	0.223114673
FZO1	II:586546-589114	Evolved_Asynchronous	Ancestor	38.8999	33.3394	-0.222537	0.222538306
ATG26	XII:530796-534393	Evolved_Asynchronous	Ancestor	26.4301	22.6571	-0.222217	0.222218669
PPH22	IV:123864-124998	Evolved_Asynchronous	Ancestor	98.771	84.6793	-0.222079	0.222078173
YNR029C	XIV:677198-678488	Evolved_Asynchronous	Ancestor	59.3057	50.867	-0.22144	0.221440762
CSL4	XIV:214922-215801	Evolved_Asynchronous	Ancestor	134.174	115.094	-0.221289	0.22129251
AVL9	XII:374943-377238	Evolved_Asynchronous	Ancestor	57.4338	49.2745	-0.221058	0.221058786
TPO5	XI:120379-122236	Evolved_Asynchronous	Ancestor	48.7579	41.8363	-0.220881	0.220880725
HIR2	XV:402760-405388	Evolved_Asynchronous	Ancestor	26.7202	22.9364	-0.220288	0.220291837
TRP5	VII:446411-448535	Evolved_Asynchronous	Ancestor	169.405	145.418	-0.220275	0.220270598
KEL3	XVI:44550-46506	Evolved_Asynchronous	Ancestor	104.723	89.895	-0.220259	0.220265552
KHA1	X:251820-254442	Evolved_Asynchronous	Ancestor	44.1744	37.9263	-0.220011	0.220011907
TRP2	V:337948-339472	Evolved_Asynchronous	Ancestor	191.425	164.388	-0.219679	0.219674268
YGR210C	VII:913502-914738	Evolved_Asynchronous	Ancestor	169.669	145.733	-0.2194	0.219395396
RBG1	I:75042-76152	Evolved_Asynchronous	Ancestor	201.563	173.231	-0.218527	0.218533708
DNF3	XIII:578950-583921	Evolved_Asynchronous	Ancestor	15.7826	13.5675	-0.218175	0.218179983
CCL1	XVI:613376-614558	Evolved_Asynchronous	Ancestor	67.2782	57.8598	-0.217578	0.217577771
QCR6	VI:224325-224769	Evolved_Asynchronous	Ancestor	460.801	396.391	-0.217221	0.217219641
RMD8	VI:246145-248134	Evolved_Asynchronous	Ancestor	37.6047	32.3636	-0.216543	0.216540891
MTC5	IV:709548-712995	Evolved_Asynchronous	Ancestor	25.281	21.7815	-0.214949	0.214950221
SOF1	XII:127522-128992	Evolved_Asynchronous	Ancestor	134.797	116.215	-0.213992	0.213992098
RAS1	XV:515243-516173	Evolved_Asynchronous	Ancestor	172.21	148.471	-0.213986	0.213987755
BFR2	IV:1059626-1061231	Evolved_Asynchronous	Ancestor	106.708	91.9999	-0.213959	0.213964142
RPO41	VI:58781-62837	Evolved_Asynchronous	Ancestor	27.7497	23.9274	-0.213812	0.213808535
KAP114	VII:45444-48459	Evolved_Asynchronous	Ancestor	37.2079	32.0871	-0.213619	0.213615561
YCR051W	III:214070-214739	Evolved_Asynchronous	Ancestor	243.298	210.077	-0.211807	0.211806242
MAK11	XI:397343-398750	Evolved_Asynchronous	Ancestor	132.97	114.864	-0.211176	0.211174081
HPR1	IV:730577-732836	Evolved_Asynchronous	Ancestor	42.8012	36.9853	-0.210699	0.210699267
MAK5	II:528316-530638	Evolved_Asynchronous	Ancestor	93.9818	81.2268	-0.210427	0.21042559
DBP8	VIII:442180-443476	Evolved_Asynchronous	Ancestor	117.904	101.973	-0.209418	0.209425452
ITR2	XV:124000-125830	Evolved_Asynchronous	Ancestor	74.1537	64.2169	-0.207566	0.207565657
							
							
							
GENE EXPRESSION CHANGES 2FOLD OR MORE LOWER IN E6-1 THAN ANCESTOR							
gene	locus	sample_1	sample_2	value_1	value_2	log2(fold_change)_ancestor/E6-1_ASYNC	log2(fold_change)E6-1_ASYNC/Ancestor
MFA2	XIV:352413-352530	Evolved_Asynchronous	Ancestor	0	4837.21	28.84	-25.53
MFA1	IV:1385175-1385286	Evolved_Asynchronous	Ancestor	0	3080.83	27.2	-24.88
FUS3	II:192450-193512	Evolved_Asynchronous	Ancestor	1.59482	131.17	6.3619	-6.361900385
STE2	VI:82579-83875	Evolved_Asynchronous	Ancestor	10.1714	379.174	5.22027	-5.22026987
AGA2	VII:436569-436833	Evolved_Asynchronous	Ancestor	4.9989	146.984	4.87791	-4.877904641
STE18	X:586067-587373	Evolved_Asynchronous	Ancestor	8.15577	226.901	4.7981	-4.798098066
BAR1	IX:322341-324105	Evolved_Asynchronous	Ancestor	7.16181	160.408	4.48528	-4.48527804
RME1	VII:582989-583892	Evolved_Asynchronous	Ancestor	4.21305	88.6038	4.39443	-4.394431631
PHO5	II:429547-430951	Evolved_Asynchronous	Ancestor	32.4908	517.032	3.99215	-3.992150402
PHO11	I:225459-226863	Evolved_Asynchronous	Ancestor	18.785	267.996	3.83455	-3.834558447
HO	IV:46270-48031	Evolved_Asynchronous	Ancestor	4.79716	64.331	3.74526	-3.745261651
STE6	XI:42422-46295	Evolved_Asynchronous	Ancestor	7.75776	91.2472	3.55607	-3.55606824
YGL193C	VII:141915-142227	Evolved_Asynchronous	Ancestor	4.83107	55.7956	3.52974	-3.529736695
PHO12	VIII:552098-553502	Evolved_Asynchronous	Ancestor	49.1967	551.227	3.48601	-3.486013104
STE4	XV:742909-744181	Evolved_Asynchronous	Ancestor	13.3575	138.92	3.37854	-3.378532394
GPA1	VIII:113498-114917	Evolved_Asynchronous	Ancestor	8.89312	92.4229	3.37749	-3.3774888
HXK1	VI:253428-255049	Evolved_Asynchronous	Ancestor	9.95041	83.2067	3.06387	-3.063871825
ICS2	II:553542-554310	Evolved_Asynchronous	Ancestor	13.5195	76.6031	2.50236	-2.50236098
STE5	IV:658349-661103	Evolved_Asynchronous	Ancestor	6.362	33.0562	2.37737	-2.377368611
SPL2	VIII:374653-375100	Evolved_Asynchronous	Ancestor	85.3301	441.821	2.37234	-2.372335349
PHM6	IV:1022006-1022321	Evolved_Asynchronous	Ancestor	37.5475	179.646	2.25837	-2.258368055
YDL160C-A	IV:169365-169608	Evolved_Asynchronous	Ancestor	28.4164	133.534	2.23241	-2.232411423
YLR040C	XII:228907-229697	Evolved_Asynchronous	Ancestor	21.9429	101.905	2.2154	-2.215398728
SST2	XII:1039269-1041366	Evolved_Asynchronous	Ancestor	14.4938	64.6838	2.15797	-2.157968544
ASG7	X:101149-101779	Evolved_Asynchronous	Ancestor	5.34723	21.8657	2.03181	-2.031805897
YLR035C-A	XII:215439-218907	Evolved_Asynchronous	Ancestor	1.30006	5.28962	2.02459	-2.024585877
RDH54	II:383111-385988	Evolved_Asynchronous	Ancestor	13.5977	54.4966	2.00281	-2.002803578
SNO3	VI:10300-10969	Evolved_Asynchronous	Ancestor	2.58908	10.353	1.99954	-1.999537431
YDR261W-B	IV:981461-986775	Evolved_Asynchronous	Ancestor	5.07738	19.7015	1.95615	-1.956149332
FUS1	III:71802-73341	Evolved_Asynchronous	Ancestor	5.79752	20.9379	1.85261	-1.852608955
STE14	IV:1292371-1293091	Evolved_Asynchronous	Ancestor	29.9414	106.612	1.83215	-1.832156248
PDE1	VII:35652-36762	Evolved_Asynchronous	Ancestor	15.6443	54.8548	1.80998	-1.80998076
YDR170W-A	IV:803194-804517	Evolved_Asynchronous	Ancestor	6.35374	22.1879	1.80409	-1.804095168
NEJ1	XII:674426-675455	Evolved_Asynchronous	Ancestor	11.5263	39.9585	1.79358	-1.793572952
YPR027C	XVI:620424-621258	Evolved_Asynchronous	Ancestor	6.89182	23.7762	1.78656	-1.78656123
TIP1	II:372102-372735	Evolved_Asynchronous	Ancestor	96.5196	322.446	1.74016	-1.740163731
AMN1	II:556548-558198	Evolved_Asynchronous	Ancestor	66.0794	214.946	1.7017	-1.701701771
YDR034C-D	IV:514042-519356	Evolved_Asynchronous	Ancestor	2.82054	9.12032	1.69311	-1.693113047
YOR343W-B	XV:970577-975891	Evolved_Asynchronous	Ancestor	3.3415	10.7647	1.68773	-1.687740334
YDR210W-B	IV:872111-877425	Evolved_Asynchronous	Ancestor	3.66179	11.4568	1.64558	-1.64558318
FAR1	X:123835-126328	Evolved_Asynchronous	Ancestor	17.2995	53.3236	1.62404	-1.624043843
SNO2	XIV:12207-12876	Evolved_Asynchronous	Ancestor	3.26059	10.0456	1.62336	-1.623358788
VTC1	V:302805-303195	Evolved_Asynchronous	Ancestor	997.362	2970.65	1.57459	-1.574589496
YRO2	II:343100-344135	Evolved_Asynchronous	Ancestor	11.3607	33.8379	1.57458	-1.574588306
YBL005W-B	II:221329-226598	Evolved_Asynchronous	Ancestor	6.65319	18.5423	1.4787	-1.478702068
TEC1	II:409168-410629	Evolved_Asynchronous	Ancestor	30.2073	83.5342	1.46747	-1.467469739
YLR042C	XII:229965-230451	Evolved_Asynchronous	Ancestor	34.6599	95.6371	1.4643	-1.464302892
MRH1	IV:508146-509109	Evolved_Asynchronous	Ancestor	360.92	985.865	1.44971	-1.449711013
YCL019W	III:85101-90415	Evolved_Asynchronous	Ancestor	6.26081	16.3903	1.38842	-1.388421036
YGP1	XIV:336544-337609	Evolved_Asynchronous	Ancestor	38.5335	100.154	1.37803	-1.378034904
IME4	VII:142245-144048	Evolved_Asynchronous	Ancestor	19.4478	50.2631	1.36989	-1.369892691
ZRT1	VII:20977-22108	Evolved_Asynchronous	Ancestor	64.8206	166.339	1.3596	-1.359602184
NDJ1	XV:116395-117454	Evolved_Asynchronous	Ancestor	19.0224	47.2637	1.31303	-1.313033296
RTC3	VIII:280819-281155	Evolved_Asynchronous	Ancestor	13.4133	33.3137	1.31245	-1.312451377
FIT2	XV:1059530-1059992	Evolved_Asynchronous	Ancestor	61.9205	153.141	1.30638	-1.306371557
PRM5	IX:140612-141569	Evolved_Asynchronous	Ancestor	82.3674	203.331	1.30369	-1.303684832
PHM8	V:225888-226854	Evolved_Asynchronous	Ancestor	27.4168	66.2595	1.27307	-1.273067123
VTC3	XVI:514510-517018	Evolved_Asynchronous	Ancestor	235.813	565.039	1.26071	-1.260707194
HSP12	VI:107255-107585	Evolved_Asynchronous	Ancestor	42.9455	102.21	1.25095	-1.25095748
TDH1	X:338270-339269	Evolved_Asynchronous	Ancestor	31.1931	73.835	1.24308	-1.243077923
ADE17	XIII:507501-509280	Evolved_Asynchronous	Ancestor	31.0704	71.3913	1.20021	-1.200207458
AXL1	XVI:782044-785671	Evolved_Asynchronous	Ancestor	12.2275	27.8346	1.18674	-1.186749886
HSP26	II:382029-382674	Evolved_Asynchronous	Ancestor	7.05908	16.0589	1.18582	-1.185820998
DDR48	XIII:608688-610081	Evolved_Asynchronous	Ancestor	34.5976	78.493	1.18189	-1.181892037
PHO84	XIII:24036-25800	Evolved_Asynchronous	Ancestor	1008.96	2251.54	1.15804	-1.158043128
FSH1	VIII:206461-207193	Evolved_Asynchronous	Ancestor	136.007	303.434	1.15771	-1.157701844
SRL3	XI:611524-612265	Evolved_Asynchronous	Ancestor	50.5428	112.402	1.15309	-1.153090211
YOR192C-B	XV:704418-709732	Evolved_Asynchronous	Ancestor	3.56248	7.74936	1.12119	-1.121195252
SNZ3	VI:11362-12259	Evolved_Asynchronous	Ancestor	5.63019	12.2451	1.12095	-1.120949041
YJR027W	X:472759-478028	Evolved_Asynchronous	Ancestor	9.37542	20.379	1.12013	-1.120128033
KDX1	XI:149385-150687	Evolved_Asynchronous	Ancestor	24.6324	53.4598	1.1179	-1.11789724
VBA2	II:787005-788430	Evolved_Asynchronous	Ancestor	20.7784	45.0096	1.11514	-1.115148177
MET17	XII:732190-733876	Evolved_Asynchronous	Ancestor	279.947	597.422	1.0936	-1.093596646
YDR210C-D	IV:878658-883927	Evolved_Asynchronous	Ancestor	4.57225	9.74388	1.09159	-1.091592077
GCV1	IV:484162-485365	Evolved_Asynchronous	Ancestor	64.5339	136.982	1.08586	-1.085857209
SUN4	XIV:501514-502777	Evolved_Asynchronous	Ancestor	169.561	358.204	1.07898	-1.078977068
YBL100W-B	II:29934-35248	Evolved_Asynchronous	Ancestor	5.49531	11.5266	1.06869	-1.068694251
VTC4	X:411233-413399	Evolved_Asynchronous	Ancestor	264.562	553.293	1.06444	-1.064437815
AXL2	IX:85052-87837	Evolved_Asynchronous	Ancestor	41.5946	86.067	1.04906	-1.049063939
CHS1	XIV:276501-279897	Evolved_Asynchronous	Ancestor	51.9533	106.689	1.03813	-1.038124142
STF2	VII:508109-508364	Evolved_Asynchronous	Ancestor	64.6122	132.53	1.03644	-1.036440467
SNZ2	XIV:13266-14163	Evolved_Asynchronous	Ancestor	5.99623	12.1309	1.01655	-1.016558961
YMR315W	XIII:902799-903849	Evolved_Asynchronous	Ancestor	88.0191	177.756	1.01401	-1.014009732
MMF1	IX:257842-258280	Evolved_Asynchronous	Ancestor	522.337	1052.7	1.01104	-1.011041547
YPR158C-D	XVI:850988-856257	Evolved_Asynchronous	Ancestor	4.04162	8.13056	1.00842	-1.008421039
YPR078C	XVI:697130-698265	Evolved_Asynchronous	Ancestor	14.935	29.9453	1.00363	-1.003632348
NIS1	XIV:479767-480991	Evolved_Asynchronous	Ancestor	43.5203	86.7642	0.99541	-0.99541139
PIR3	XI:144400-145378	Evolved_Asynchronous	Ancestor	13.317	26.4469	0.98983	-0.989829511
YMR122W-A	XIII:511314-511569	Evolved_Asynchronous	Ancestor	1398.66	2743.08	0.971751	-0.971751397
PRR2	IV:74445-76545	Evolved_Asynchronous	Ancestor	6.07956	11.9042	0.969433	-0.969431851
IRC15	XVI:517650-520233	Evolved_Asynchronous	Ancestor	27.2137	53.2827	0.969332	-0.96933407
MAL12	VII:1076598-1078353	Evolved_Asynchronous	Ancestor	1.6423	3.19974	0.96224	-0.962236992
DSD1	VII:129882-131169	Evolved_Asynchronous	Ancestor	34.3743	66.598	0.954148	-0.954148518
YPC1	II:596114-597065	Evolved_Asynchronous	Ancestor	7.87847	15.1668	0.944925	-0.944929337
YNL054W-B	XIV:519455-524706	Evolved_Asynchronous	Ancestor	18.7314	36.0027	0.942646	-0.942646373
YFL012W	VI:110646-111093	Evolved_Asynchronous	Ancestor	9.48948	18.1237	0.93348	-0.933476577
VTC2	VI:131809-134296	Evolved_Asynchronous	Ancestor	73.822	140.132	0.924662	-0.924663713
YBR012W-B	II:259868-265140	Evolved_Asynchronous	Ancestor	1.41966	2.68522	0.9195	-0.919494839
RTT107	VIII:402965-406178	Evolved_Asynchronous	Ancestor	16.9375	31.9703	0.916512	-0.916511336
PNC1	VII:427296-427947	Evolved_Asynchronous	Ancestor	107.366	202.182	0.913119	-0.91311736
YMR050C	XIII:373056-378325	Evolved_Asynchronous	Ancestor	1.19876	2.2494	0.908001	-0.907997381
SUT2	XVI:576551-577358	Evolved_Asynchronous	Ancestor	35.4984	66.6091	0.907965	-0.907965289
YDL241W	IV:20634-21006	Evolved_Asynchronous	Ancestor	59.4077	111.062	0.902639	-0.902643441
BDH1	I:35154-36303	Evolved_Asynchronous	Ancestor	147.353	275.39	0.902204	-0.90219974
YNL217W	XIV:240330-241311	Evolved_Asynchronous	Ancestor	76.4967	142.958	0.902123	-0.902121938
REE1	X:23132-23729	Evolved_Asynchronous	Ancestor	102.518	191.191	0.899132	-0.899137374
HUA2	XV:848477-849209	Evolved_Asynchronous	Ancestor	16.8031	31.1246	0.88933	-0.889327876
HOR2	V:279929-280682	Evolved_Asynchronous	Ancestor	55.4013	102.603	0.889078	-0.88908118
NCE103	XIV:559813-560479	Evolved_Asynchronous	Ancestor	1172.13	2165.31	0.885435	-0.885440999
YNL058C	XIV:515762-516735	Evolved_Asynchronous	Ancestor	71.2374	129.414	0.861292	-0.861286929
YLR194C	XII:540808-541573	Evolved_Asynchronous	Ancestor	237.977	430.62	0.855594	-0.85559318
ATG19	XV:168726-169974	Evolved_Asynchronous	Ancestor	37.9456	68.403	0.850126	-0.850126993
YNL046W	XIV:542303-542822	Evolved_Asynchronous	Ancestor	66.3311	119.301	0.846849	-0.84684878
STE12	VIII:274173-276240	Evolved_Asynchronous	Ancestor	33.1704	59.4877	0.842693	-0.84269499
SSE2	II:573914-575996	Evolved_Asynchronous	Ancestor	9.3287	16.6972	0.839858	-0.83985824
FRE7	XV:40747-42610	Evolved_Asynchronous	Ancestor	16.9581	30.3443	0.839449	-0.839451002
YPL067C	XVI:425250-425847	Evolved_Asynchronous	Ancestor	41.6076	74.4296	0.839028	-0.839029409
CTF19	XVI:517650-520233	Evolved_Asynchronous	Ancestor	29.7239	53.0102	0.834648	-0.834646563
COX5B	IX:155221-155765	Evolved_Asynchronous	Ancestor	41.5405	73.9222	0.831488	-0.831489112
YLL053C	XII:35502-36361	Evolved_Asynchronous	Ancestor	21.0405	37.2975	0.82591	-0.825909943
PST1	IV:563526-564861	Evolved_Asynchronous	Ancestor	146.654	259.869	0.825367	-0.825368122
YGL194C-A	VII:139718-139961	Evolved_Asynchronous	Ancestor	38.9376	68.9005	0.82335	-0.823350489
YDR222W	IV:910053-911301	Evolved_Asynchronous	Ancestor	47.3253	83.73	0.823134	-0.823132974
CTS1	XII:708447-710136	Evolved_Asynchronous	Ancestor	564.918	998.296	0.821428	-0.821426176
YHR214C-E	VIII:551199-551499	Evolved_Asynchronous	Ancestor	14.5244	25.5944	0.817346	-0.817349619
TMN2	IV:669015-671034	Evolved_Asynchronous	Ancestor	19.2812	33.8058	0.810073	-0.810075945
MET14	XI:438776-439385	Evolved_Asynchronous	Ancestor	82.8284	144.991	0.807763	-0.807765925
REV1	XV:981811-984785	Evolved_Asynchronous	Ancestor	21.0544	36.7927	0.805296	-0.805297788
GAP1	XI:515062-516871	Evolved_Asynchronous	Ancestor	74.0362	129.015	0.801236	-0.801236057
YJL218W	X:21972-22563	Evolved_Asynchronous	Ancestor	15.4242	26.8547	0.799978	-0.799978941
SSU1	XVI:373792-375169	Evolved_Asynchronous	Ancestor	18.8104	32.742	0.799611	-0.799611922
INH1	IV:135178-135436	Evolved_Asynchronous	Ancestor	67.0872	116.287	0.79358	-0.793580387
PHO3	II:427697-429101	Evolved_Asynchronous	Ancestor	110.971	191.414	0.786518	-0.786513645
GDE1	XVI:341067-344739	Evolved_Asynchronous	Ancestor	22.9928	39.6318	0.785474	-0.785476329
MCH5	XV:889866-891432	Evolved_Asynchronous	Ancestor	68.0606	117.18	0.783838	-0.78383458
AQY2	XII:35502-36361	Evolved_Asynchronous	Ancestor	18.776	32.3046	0.782846	-0.782849865
PHO8	IV:1418549-1420250	Evolved_Asynchronous	Ancestor	95.3078	163.607	0.779567	-0.779568282
RTA1	VII:918511-919465	Evolved_Asynchronous	Ancestor	24.903	42.5365	0.772379	-0.772381779
PRM4	XVI:255912-256767	Evolved_Asynchronous	Ancestor	18.799	32.0683	0.770494	-0.770491955
PHO81	VII:954673-958210	Evolved_Asynchronous	Ancestor	33.5354	57.1531	0.769146	-0.769146943
ELO1	X:67849-68782	Evolved_Asynchronous	Ancestor	106.85	181.686	0.765862	-0.765860348
YPT53	XIV:449867-450530	Evolved_Asynchronous	Ancestor	3.34171	5.66629	0.76182	-0.761817902
PEX27	XV:710445-711576	Evolved_Asynchronous	Ancestor	27.6254	46.8355	0.76161	-0.761607113
YLR050C	XII:245586-246072	Evolved_Asynchronous	Ancestor	141.843	238.342	0.748741	-0.748738247
PFK27	XV:67560-68754	Evolved_Asynchronous	Ancestor	65.7389	110.293	0.746524	-0.746522009
OPT2	XVI:924303-926937	Evolved_Asynchronous	Ancestor	9.92603	16.5945	0.741413	-0.741416441
OYE2	VIII:462501-463704	Evolved_Asynchronous	Ancestor	327.309	544.215	0.733521	-0.733523449
STR3	VII:154614-156012	Evolved_Asynchronous	Ancestor	11.1366	18.4742	0.730207	-0.730203046
TOS1	II:563202-564570	Evolved_Asynchronous	Ancestor	540.47	895.634	0.728694	-0.728694757
MAF1	IV:456835-458103	Evolved_Asynchronous	Ancestor	53.4923	88.4365	0.72531	-0.725310693
ULI1	VI:205747-206257	Evolved_Asynchronous	Ancestor	24.8696	41.0995	0.724736	-0.724737539
CBF1	X:548758-549814	Evolved_Asynchronous	Ancestor	83.962	138.596	0.72308	-0.723077183
FIT3	XV:1060440-1061055	Evolved_Asynchronous	Ancestor	63.0534	104.055	0.722701	-0.722700219
YGR027W-B	VII:536056-541325	Evolved_Asynchronous	Ancestor	1.26818	2.09002	0.720754	-0.720757218
YAR009C	I:160596-164187	Evolved_Asynchronous	Ancestor	4.18109	6.8747	0.717419	-0.71741766
YNL208W	XIV:254417-255017	Evolved_Asynchronous	Ancestor	342.265	561.08	0.713092	-0.713092718
SRD1	III:148237-148903	Evolved_Asynchronous	Ancestor	60.712	99.432	0.711729	-0.711728526
FUR4	II:281442-283344	Evolved_Asynchronous	Ancestor	34.4211	56.296	0.70974	-0.709739216
PYC1	VII:385195-388732	Evolved_Asynchronous	Ancestor	121.903	198.952	0.706695	-0.706686771
GCY1	XV:551113-552103	Evolved_Asynchronous	Ancestor	30.5732	49.886	0.706367	-0.706367432
GOR1	XIV:121117-122170	Evolved_Asynchronous	Ancestor	18.702	30.4826	0.704794	-0.704793401
LSR1	II:680687-681862	Evolved_Asynchronous	Ancestor	8.82775	14.3804	0.703985	-0.703986127
GIC2	IV:1079047-1080199	Evolved_Asynchronous	Ancestor	79.7889	129.846	0.70254	-0.702541609
MPH1	IX:357414-360396	Evolved_Asynchronous	Ancestor	16.4376	26.6759	0.698537	-0.698537275
ZEO1	XV:110296-110638	Evolved_Asynchronous	Ancestor	3049.44	4919.08	0.689846	-0.689844188
MAL32	II:805350-807105	Evolved_Asynchronous	Ancestor	2.46548	3.9706	0.687488	-0.687488481
YPL088W	XVI:381964-382993	Evolved_Asynchronous	Ancestor	61.4561	98.4326	0.67958	-0.679579986
YNL040W	XIV:553379-554750	Evolved_Asynchronous	Ancestor	36.4295	58.3267	0.679051	-0.679049258
ERG28	V:237569-238016	Evolved_Asynchronous	Ancestor	328.307	524.604	0.676185	-0.676183297
CUP9	XVI:213041-213962	Evolved_Asynchronous	Ancestor	59.6653	94.374	0.661498	-0.661497316
YOR289W	XV:853356-854112	Evolved_Asynchronous	Ancestor	16.5223	26.0963	0.659431	-0.65943074
YJL171C	X:99703-100894	Evolved_Asynchronous	Ancestor	73.5083	115.87	0.65653	-0.656528023
VCX1	IV:232651-233887	Evolved_Asynchronous	Ancestor	134.789	212.438	0.656343	-0.656339088
ZIP2	VII:33097-35212	Evolved_Asynchronous	Ancestor	7.34133	11.5288	0.651129	-0.651128996
QDR2	IX:132243-133872	Evolved_Asynchronous	Ancestor	10.2229	16.0483	0.650619	-0.650615967
CLN2	XVI:64976-66614	Evolved_Asynchronous	Ancestor	77.0577	120.767	0.648214	-0.648215257
TDA1	XIII:852629-854390	Evolved_Asynchronous	Ancestor	31.5545	49.4436	0.647936	-0.647938027
YBR085C-A	II:418906-419164	Evolved_Asynchronous	Ancestor	369.886	578.586	0.64545	-0.645450719
YDL119C	IV:246688-247682	Evolved_Asynchronous	Ancestor	21.8438	34.1256	0.643631	-0.643630559
IDH1	XIV:557919-559002	Evolved_Asynchronous	Ancestor	178.125	278.053	0.642474	-0.642469889
EXG1	XII:728954-730301	Evolved_Asynchronous	Ancestor	482.731	752.947	0.641328	-0.64132884
TIS11	XII:415800-416658	Evolved_Asynchronous	Ancestor	38.8892	60.5337	0.638368	-0.638368979
SCW4	VII:1048797-1049958	Evolved_Asynchronous	Ancestor	319.787	497.031	0.636225	-0.636224545
YDR089W	IV:622111-624721	Evolved_Asynchronous	Ancestor	18.8652	29.1872	0.629609	-0.629608421
AIM38	XIV:664269-664944	Evolved_Asynchronous	Ancestor	159.381	246.385	0.628436	-0.628434773
YNL155W	XIV:342515-343340	Evolved_Asynchronous	Ancestor	160.563	248.132	0.627971	-0.627968325
MOD5	XV:837673-838960	Evolved_Asynchronous	Ancestor	33.9531	52.4468	0.627312	-0.627311449
MMP1	XII:17955-19707	Evolved_Asynchronous	Ancestor	39.7527	61.391	0.626977	-0.626974319
SNR8	XV:832331-832521	Evolved_Asynchronous	Ancestor	351.233	542.123	0.626191	-0.626191816
GAL10	II:276252-278352	Evolved_Asynchronous	Ancestor	3.98544	6.15005	0.625858	-0.62585913
SRL1	XV:797675-798315	Evolved_Asynchronous	Ancestor	1196.93	1845.17	0.624406	-0.62441496
IDH2	XV:580158-581359	Evolved_Asynchronous	Ancestor	217.016	334.222	0.623005	-0.623005289
NFI1	XV:628359-630540	Evolved_Asynchronous	Ancestor	12.2756	18.8812	0.621153	-0.621156917
LSC2	VII:978035-979319	Evolved_Asynchronous	Ancestor	77.4859	119.179	0.62113	-0.621124333
AAC3	II:415982-416906	Evolved_Asynchronous	Ancestor	14.4703	22.2412	0.620143	-0.620139797
STF1	IV:229170-229431	Evolved_Asynchronous	Ancestor	89.0915	136.454	0.615051	-0.615054987
YJR085C	X:585119-585437	Evolved_Asynchronous	Ancestor	243.814	373.183	0.614103	-0.614102298
YLR126C	XII:394764-395520	Evolved_Asynchronous	Ancestor	53.5123	81.8736	0.613529	-0.613527794
MHT1	XII:16638-17613	Evolved_Asynchronous	Ancestor	33.6364	51.4557	0.613308	-0.613307594
MSC7	VIII:184874-186809	Evolved_Asynchronous	Ancestor	111.051	169.593	0.610852	-0.610854239
YMR226C	XIII:721592-722396	Evolved_Asynchronous	Ancestor	308.47	468.997	0.604447	-0.604448506
ARN1	VIII:19087-20971	Evolved_Asynchronous	Ancestor	31.7728	48.1182	0.598791	-0.598790441
CRG1	VIII:519436-520312	Evolved_Asynchronous	Ancestor	52.9846	80.2132	0.598268	-0.598266568
DBF2	VII:668188-669907	Evolved_Asynchronous	Ancestor	37.4119	56.4648	0.593855	-0.593854539
MXR1	V:234936-235491	Evolved_Asynchronous	Ancestor	145.85	219.371	0.588881	-0.588887433
MET31	XVI:480534-481068	Evolved_Asynchronous	Ancestor	51.2377	76.7401	0.582776	-0.582774929
ISR1	XVI:740060-741392	Evolved_Asynchronous	Ancestor	28.769	43.0532	0.581606	-0.581605398
ECM3	XV:495126-496968	Evolved_Asynchronous	Ancestor	26.4653	39.5152	0.578303	-0.578305702
SHM2	XII:257991-259401	Evolved_Asynchronous	Ancestor	270.314	403.285	0.577162	-0.577163513
GPH1	XVI:861305-864014	Evolved_Asynchronous	Ancestor	5.20804	7.75672	0.574706	-0.574706195
EST3	IX:335665-336212	Evolved_Asynchronous	Ancestor	57.039	84.913	0.574037	-0.574036755
YLR179C	XII:514107-514713	Evolved_Asynchronous	Ancestor	376.094	558.559	0.570617	-0.570616389
PHO86	X:192530-193466	Evolved_Asynchronous	Ancestor	301.32	447.403	0.570277	-0.570278496
CCS1	XIII:347510-348260	Evolved_Asynchronous	Ancestor	213.491	316.881	0.569763	-0.569765907
ADH2	XIII:873290-874337	Evolved_Asynchronous	Ancestor	16.0275	23.7846	0.569475	-0.569478354
SEO1	I:7234-9016	Evolved_Asynchronous	Ancestor	9.41949	13.9603	0.567614	-0.56760909
HSP82	XVI:96495-98625	Evolved_Asynchronous	Ancestor	218.861	324.275	0.567202	-0.567202907
YDL124W	IV:240258-241197	Evolved_Asynchronous	Ancestor	242.578	358.394	0.563098	-0.56309777
SUL2	XII:323543-326225	Evolved_Asynchronous	Ancestor	8.34767	12.3243	0.562063	-0.562060232
AHC2	III:258882-259269	Evolved_Asynchronous	Ancestor	263.463	388.809	0.561457	-0.561461246
PIS1	XVI:752256-752919	Evolved_Asynchronous	Ancestor	320.551	471.367	0.556296	-0.556296851
UGA1	VII:525228-526644	Evolved_Asynchronous	Ancestor	52.3101	76.9081	0.556046	-0.556046024
YLR410W-B	XII:941482-946796	Evolved_Asynchronous	Ancestor	3.37897	4.96302	0.554634	-0.554634727
YGL117W	VII:288511-289309	Evolved_Asynchronous	Ancestor	45.5426	66.7437	0.551416	-0.551415009
DYN2	IV:1319386-1319841	Evolved_Asynchronous	Ancestor	234.307	343.055	0.55004	-0.550039838
ARI1	VII:209005-210049	Evolved_Asynchronous	Ancestor	118.16	172.997	0.550001	-0.550005289
KAR4	III:27928-28936	Evolved_Asynchronous	Ancestor	49.4192	72.2948	0.548818	-0.548820225
POR1	XIV:517993-518845	Evolved_Asynchronous	Ancestor	488.342	714.362	0.548764	-0.548763477
KAR1	XIV:286307-287609	Evolved_Asynchronous	Ancestor	35.1664	51.435	0.548553	-0.548552752
YDL086W	IV:301412-302234	Evolved_Asynchronous	Ancestor	189.58	277.171	0.547975	-0.547969545
DAL80	XI:506878-507707	Evolved_Asynchronous	Ancestor	14.1543	20.6089	0.542029	-0.5420271
CIT1	XIV:629621-631061	Evolved_Asynchronous	Ancestor	98.3332	143.169	0.54197	-0.541968646
PCL7	IX:258912-259770	Evolved_Asynchronous	Ancestor	64.4089	93.7482	0.541531	-0.541530937
BIO2	VII:1063812-1064940	Evolved_Asynchronous	Ancestor	56.6289	82.3483	0.5402	-0.540200361
TAF9	XIII:742970-743444	Evolved_Asynchronous	Ancestor	219.363	318.039	0.535887	-0.535883482
HSP150	X:120448-121690	Evolved_Asynchronous	Ancestor	1187.07	1718.77	0.533968	-0.53397149
GFA1	XI:243219-245373	Evolved_Asynchronous	Ancestor	185.064	267.776	0.533006	-0.533002383
YMR045C	XIII:357358-362627	Evolved_Asynchronous	Ancestor	11.5037	16.5743	0.526849	-0.526849983
YAP6	IV:974630-975782	Evolved_Asynchronous	Ancestor	12.5291	18.0493	0.526661	-0.526660101
MLC1	VII:306559-307009	Evolved_Asynchronous	Ancestor	347.942	500.861	0.525562	-0.525563442
HMX1	XII:552723-553677	Evolved_Asynchronous	Ancestor	81.5296	117.352	0.52545	-0.525446588
PDR3	II:217469-220400	Evolved_Asynchronous	Ancestor	24.5601	35.3375	0.524884	-0.524883543
RIB4	XV:54594-55104	Evolved_Asynchronous	Ancestor	220.168	316.75	0.524743	-0.524739822
GCV2	XIII:637499-640604	Evolved_Asynchronous	Ancestor	46.3363	66.5282	0.521822	-0.521823152
RAM2	XI:402567-403518	Evolved_Asynchronous	Ancestor	86.7555	124.435	0.520369	-0.520365204
BIO5	XIV:731617-733303	Evolved_Asynchronous	Ancestor	12.3458	17.6893	0.518854	-0.518856634
PAM1	IV:960613-963106	Evolved_Asynchronous	Ancestor	37.5026	53.7118	0.518245	-0.518248451
PUN1	XII:953352-954144	Evolved_Asynchronous	Ancestor	89.4425	128.028	0.517422	-0.517426947
GAD1	XIII:770800-772558	Evolved_Asynchronous	Ancestor	11.3666	16.2604	0.516564	-0.516561971
SHR5	XV:109175-109889	Evolved_Asynchronous	Ancestor	22.7127	32.4803	0.516067	-0.516065739
YBR287W	II:776570-777854	Evolved_Asynchronous	Ancestor	108.563	155.233	0.5159	-0.51590279
SPR3	VII:607562-609101	Evolved_Asynchronous	Ancestor	5.13271	7.33293	0.51467	-0.514669017
BAG7	XV:578563-579793	Evolved_Asynchronous	Ancestor	9.29782	13.2388	0.509803	-0.509807957
MTD1	XI:590394-591357	Evolved_Asynchronous	Ancestor	79.385	112.666	0.505109	-0.505113872
AGA1	XIV:703698-705876	Evolved_Asynchronous	Ancestor	24.6893	35.0061	0.503724	-0.503720408
SUR7	XIII:170401-171310	Evolved_Asynchronous	Ancestor	281.25	398.384	0.502308	-0.50230661
HMF1	V:270736-271126	Evolved_Asynchronous	Ancestor	323.798	457.868	0.499837	-0.499837665
DIF1	XII:1011621-1012023	Evolved_Asynchronous	Ancestor	78.4807	110.958	0.499602	-0.499603874
GFD1	XIII:778000-778567	Evolved_Asynchronous	Ancestor	99.1307	140.075	0.498797	-0.49879567
SGT2	XV:338937-339978	Evolved_Asynchronous	Ancestor	610.075	861.558	0.497959	-0.497961309
FYV6	XIV:374170-374692	Evolved_Asynchronous	Ancestor	22.3076	31.4021	0.493324	-0.493325735
SPS1	IV:1485565-1487038	Evolved_Asynchronous	Ancestor	5.37866	7.5658	0.492246	-0.492245845
AVT7	IX:197930-199403	Evolved_Asynchronous	Ancestor	67.5074	94.877	0.491013	-0.491012737
GRX1	III:60840-61173	Evolved_Asynchronous	Ancestor	277.449	389.706	0.490163	-0.490163541
LEU2	III:91323-92418	Evolved_Asynchronous	Ancestor	366.211	514.161	0.489546	-0.489545057
HAL1	XVI:565786-566671	Evolved_Asynchronous	Ancestor	19.6904	27.6142	0.487917	-0.487917913
ECM15	II:237152-237467	Evolved_Asynchronous	Ancestor	316.235	443.342	0.487424	-0.487422993
DMC1	V:548420-549517	Evolved_Asynchronous	Ancestor	8.00574	11.187	0.482716	-0.482716535
SED1	IV:600792-601809	Evolved_Asynchronous	Ancestor	2954.54	4126.47	0.481976	-0.481974621
EUG1	IV:1478607-1480161	Evolved_Asynchronous	Ancestor	39.7509	55.4432	0.480022	-0.480023003
DLD3	V:16354-17845	Evolved_Asynchronous	Ancestor	474.828	661.876	0.479155	-0.479155947
GCV3	I:57949-58462	Evolved_Asynchronous	Ancestor	403.103	561.516	0.478177	-0.478178612
GAT2	XIII:541198-542881	Evolved_Asynchronous	Ancestor	20.1106	28.0101	0.477989	-0.477991009
SWI5	IV:748612-750742	Evolved_Asynchronous	Ancestor	38.4802	53.5718	0.47736	-0.477357474
PMP3	IV:1013475-1013643	Evolved_Asynchronous	Ancestor	1228.79	1708.92	0.475848	-0.475846481
YLR257W	XII:658825-659791	Evolved_Asynchronous	Ancestor	246.724	342.933	0.475027	-0.475028679
BNA2	X:578859-581616	Evolved_Asynchronous	Ancestor	44.3561	61.6181	0.474224	-0.474221675
PBI2	XIV:605383-605611	Evolved_Asynchronous	Ancestor	132.392	183.541	0.471278	-0.471286425
ADE4	XIII:865558-867091	Evolved_Asynchronous	Ancestor	70.164	97.2159	0.470463	-0.470461294
BNA1	X:471137-471671	Evolved_Asynchronous	Ancestor	180.733	250.161	0.468998	-0.46899694
YLR049C	XII:243885-245172	Evolved_Asynchronous	Ancestor	45.2247	62.5856	0.46872	-0.46871982
SPO16	VIII:402085-402682	Evolved_Asynchronous	Ancestor	12.4288	17.1865	0.467593	-0.467588761
YHL008C	VIII:92626-94510	Evolved_Asynchronous	Ancestor	29.3515	40.5712	0.467021	-0.467021741
DIG1	XVI:462480-463839	Evolved_Asynchronous	Ancestor	66.1488	91.3191	0.465202	-0.465201656
ERG4	VII:472854-474276	Evolved_Asynchronous	Ancestor	228.062	314.622	0.464191	-0.464193472
TAL1	XII:836349-837357	Evolved_Asynchronous	Ancestor	853.723	1176.38	0.462518	-0.46251421
SMF3	XII:210511-211933	Evolved_Asynchronous	Ancestor	101.995	140.491	0.461974	-0.461979283
FIT1	IV:1503313-1504900	Evolved_Asynchronous	Ancestor	6.04051	8.32011	0.461933	-0.461932241
SPO12	VIII:401433-401955	Evolved_Asynchronous	Ancestor	93.763	129.146	0.461914	-0.461912325
YBR053C	II:339674-340751	Evolved_Asynchronous	Ancestor	38.7471	53.359	0.461643	-0.461643292
CIT2	III:120945-122328	Evolved_Asynchronous	Ancestor	223.216	307.363	0.461506	-0.461503063
ARA1	II:539986-541021	Evolved_Asynchronous	Ancestor	97.8944	134.788	0.461393	-0.461393822
BEM2	V:476344-482848	Evolved_Asynchronous	Ancestor	21.3885	29.4427	0.461075	-0.46107467
GPI11	IV:1067730-1068390	Evolved_Asynchronous	Ancestor	59.2051	81.4879	0.460863	-0.460864395
YPI1	VI:152656-153124	Evolved_Asynchronous	Ancestor	95.382	131.271	0.460762	-0.460759296
CSM1	III:263391-263964	Evolved_Asynchronous	Ancestor	50.2106	68.9393	0.457335	-0.457334685
FRK1	XVI:283463-286061	Evolved_Asynchronous	Ancestor	29.558	40.5607	0.456536	-0.456533896
SLG1	XV:341277-342414	Evolved_Asynchronous	Ancestor	120.14	164.802	0.456012	-0.456017182
PCL9	IV:138290-139205	Evolved_Asynchronous	Ancestor	63.2502	86.6741	0.454532	-0.454530909
SNR49	XIV:716119-716284	Evolved_Asynchronous	Ancestor	611.632	837.629	0.453649	-0.453647502
HSP10	XV:370523-370844	Evolved_Asynchronous	Ancestor	1248.97	1709.76	0.45306	-0.453055003
SEC22	XII:680199-680844	Evolved_Asynchronous	Ancestor	143.419	196.152	0.451736	-0.451735882
PYK2	XV:984941-986462	Evolved_Asynchronous	Ancestor	17.8457	24.4035	0.451506	-0.451511585
YEL025C	V:102580-106147	Evolved_Asynchronous	Ancestor	17.8565	24.4006	0.450464	-0.450467294
YCR015C	III:141216-142170	Evolved_Asynchronous	Ancestor	20.9453	28.6033	0.449558	-0.449555054
RNH203	XII:447981-448314	Evolved_Asynchronous	Ancestor	58.3447	79.6691	0.449418	-0.449418669
DIA1	XIII:904824-905973	Evolved_Asynchronous	Ancestor	53.888	73.4923	0.447629	-0.447629059
YJL133C-A	X:159622-159847	Evolved_Asynchronous	Ancestor	250.022	340.872	0.447174	-0.447175052
APD1	II:545027-545978	Evolved_Asynchronous	Ancestor	102.267	139.424	0.447139	-0.447138239
SNR37	X:228093-228479	Evolved_Asynchronous	Ancestor	189.391	258.021	0.446122	-0.446120715
SUB1	XIII:348643-349522	Evolved_Asynchronous	Ancestor	105.6	143.758	0.445031	-0.445032408
ICY1	XIII:654033-654417	Evolved_Asynchronous	Ancestor	80.6074	109.72	0.444847	-0.444842334
PLB2	XIII:277560-279681	Evolved_Asynchronous	Ancestor	35.4373	48.1482	0.442216	-0.442213177
YBR137W	II:513043-513583	Evolved_Asynchronous	Ancestor	113.4	154.001	0.44152	-0.441519079
GRX7	II:266724-267336	Evolved_Asynchronous	Ancestor	114.133	154.772	0.439429	-0.439428508
SNR30	XII:198783-199389	Evolved_Asynchronous	Ancestor	309.978	420.257	0.439106	-0.439106023
YBR071W	II:380410-381046	Evolved_Asynchronous	Ancestor	133.83	181.396	0.438739	-0.438741089
YSA1	II:461177-461873	Evolved_Asynchronous	Ancestor	155.74	211.091	0.438724	-0.438725538
LAC1	XI:427294-428551	Evolved_Asynchronous	Ancestor	127.161	172.255	0.437892	-0.437889593
MRP2	XVI:876281-876629	Evolved_Asynchronous	Ancestor	145.675	197.11	0.436248	-0.43624766
HSP42	IV:806620-807748	Evolved_Asynchronous	Ancestor	54.0474	73.0797	0.435247	-0.435245494
MET16	XVI:876846-877632	Evolved_Asynchronous	Ancestor	25.6914	34.7216	0.434547	-0.434547921
ADP1	III:133723-136873	Evolved_Asynchronous	Ancestor	40.4338	54.6454	0.434539	-0.434538261
ADE8	IV:1288214-1288859	Evolved_Asynchronous	Ancestor	153.315	207.111	0.433909	-0.433905325
YOR052C	XV:426771-427224	Evolved_Asynchronous	Ancestor	203.581	274.681	0.432149	-0.432154199
YDR248C	IV:957757-958339	Evolved_Asynchronous	Ancestor	60.9954	82.2669	0.431611	-0.431611635
DIP5	XVI:41042-42869	Evolved_Asynchronous	Ancestor	234.805	316.594	0.431168	-0.431170784
GAS3	XIII:696795-698370	Evolved_Asynchronous	Ancestor	102.97	138.827	0.431073	-0.431064106
CIS1	IV:488071-488662	Evolved_Asynchronous	Ancestor	30.3889	40.966	0.430882	-0.430882578
PRM10	X:217704-220016	Evolved_Asynchronous	Ancestor	38.8017	52.2408	0.429058	-0.429057128
URA2	X:165722-172367	Evolved_Asynchronous	Ancestor	54.4505	73.286	0.428594	-0.428592326
RAX2	XII:296588-300251	Evolved_Asynchronous	Ancestor	33.9333	45.5868	0.425914	-0.425914403
EMI2	IV:1474973-1476476	Evolved_Asynchronous	Ancestor	48.1622	64.6686	0.425162	-0.425164084
GRX8	XII:854061-854391	Evolved_Asynchronous	Ancestor	53.8042	72.1946	0.424173	-0.424172136
RHO1	XVI:875367-875997	Evolved_Asynchronous	Ancestor	536.9	720.237	0.423818	-0.423818311
MDM35	XI:339181-339442	Evolved_Asynchronous	Ancestor	193.809	259.879	0.423205	-0.423204491
ACN9	IV:1470016-1470418	Evolved_Asynchronous	Ancestor	124.013	166.116	0.421703	-0.421699675
CSH1	II:561633-562764	Evolved_Asynchronous	Ancestor	28.0153	37.5089	0.421015	-0.421018013
SNR86	XIII:762109-763113	Evolved_Asynchronous	Ancestor	484.682	648.857	0.420864	-0.420862056
ZRT2	XII:402793-404062	Evolved_Asynchronous	Ancestor	109.624	146.729	0.420591	-0.420590356
WSC4	VIII:48762-50580	Evolved_Asynchronous	Ancestor	6.01873	8.05279	0.42003	-0.420029612
SPO22	IX:222936-225954	Evolved_Asynchronous	Ancestor	11.0737	14.7948	0.417946	-0.417952851
DOG1	VIII:194067-194808	Evolved_Asynchronous	Ancestor	32.1586	42.9646	0.417942	-0.417943862
CTR1	XVI:786140-787428	Evolved_Asynchronous	Ancestor	203.001	270.381	0.413506	-0.413506941
YDR541C	IV:1519663-1520698	Evolved_Asynchronous	Ancestor	34.8878	46.465	0.413421	-0.413421783
ACT1	VI:53259-54696	Evolved_Asynchronous	Ancestor	1842.86	2445.39	0.408115	-0.408118095
ADE1	I:169374-170295	Evolved_Asynchronous	Ancestor	157.524	208.944	0.407545	-0.40754468
ERG2	XIII:667536-668205	Evolved_Asynchronous	Ancestor	973.472	1291	0.407277	-0.407277612
HSP60	XII:663283-665002	Evolved_Asynchronous	Ancestor	424.21	562.212	0.406334	-0.406335617
DDP1	XV:642740-643307	Evolved_Asynchronous	Ancestor	120.897	160.226	0.406332	-0.406329829
DSE4	XIV:755745-759099	Evolved_Asynchronous	Ancestor	87.5234	115.995	0.406328	-0.406321931
DAL3	IX:415029-415617	Evolved_Asynchronous	Ancestor	40.1543	53.2006	0.405886	-0.405888027
UTH1	XI:519526-520624	Evolved_Asynchronous	Ancestor	667.863	883.04	0.402927	-0.4029266
KSS1	VII:575397-576504	Evolved_Asynchronous	Ancestor	48.203	63.6611	0.40129	-0.401289148
GYP8	VI:80418-81912	Evolved_Asynchronous	Ancestor	20.8805	27.5521	0.40001	-0.400006025
SNR19	XIV:230104-230672	Evolved_Asynchronous	Ancestor	23.8071	31.4082	0.399751	-0.399749372
GIM4	V:148175-148599	Evolved_Asynchronous	Ancestor	213.257	281.276	0.399399	-0.399393362
YHR097C	VIII:297384-298609	Evolved_Asynchronous	Ancestor	42.1928	55.5872	0.397754	-0.397755883
YGL108C	VII:303512-304071	Evolved_Asynchronous	Ancestor	65.3965	86.1268	0.397249	-0.397248804
YPD1	IV:33414-33918	Evolved_Asynchronous	Ancestor	184.066	242.382	0.39706	-0.397059402
YJL045W	X:356023-357928	Evolved_Asynchronous	Ancestor	7.50885	9.88749	0.397012	-0.397012358
PRM9	I:186320-187732	Evolved_Asynchronous	Ancestor	23.6422	31.1112	0.396068	-0.396069752
VMR1	VIII:27977-32756	Evolved_Asynchronous	Ancestor	13.612	17.9043	0.395427	-0.395427059
YHR112C	VIII:334526-335663	Evolved_Asynchronous	Ancestor	62.6686	82.3434	0.39391	-0.393910255
PET10	XI:524222-525074	Evolved_Asynchronous	Ancestor	349.546	459.269	0.393857	-0.393857081
TSL1	XIII:70623-73920	Evolved_Asynchronous	Ancestor	19.8627	26.0917	0.39353	-0.393529199
TGL5	XV:476938-479188	Evolved_Asynchronous	Ancestor	28.4603	37.2863	0.389693	-0.389694773
PET8	XIV:624974-625829	Evolved_Asynchronous	Ancestor	53.9516	70.6697	0.389424	-0.389426039
NRG2	II:370036-370699	Evolved_Asynchronous	Ancestor	40.1659	52.609	0.389339	-0.389338424
DAP1	XVI:228313-228772	Evolved_Asynchronous	Ancestor	83.1526	108.883	0.388944	-0.388945443
QCR9	VII:859062-859476	Evolved_Asynchronous	Ancestor	351.75	460.167	0.387605	-0.387607104
ISU1	XVI:297552-298050	Evolved_Asynchronous	Ancestor	369.9	483.484	0.386334	-0.386332847
PUT2	VIII:181976-183704	Evolved_Asynchronous	Ancestor	83.2939	108.769	0.384985	-0.384984687
PRY2	XI:463738-464948	Evolved_Asynchronous	Ancestor	371.229	484.364	0.38378	-0.383782225
SNR4	V:424697-424883	Evolved_Asynchronous	Ancestor	974.79	1271.3	0.383141	-0.38314116
SLT2	VIII:168889-170344	Evolved_Asynchronous	Ancestor	131.393	171.346	0.383026	-0.383024095
BET4	X:386347-387438	Evolved_Asynchronous	Ancestor	67.3619	87.827	0.382731	-0.382731694
DPM1	XVI:900754-901558	Evolved_Asynchronous	Ancestor	315.932	411.7	0.381976	-0.381979377
FCY21	V:274566-276153	Evolved_Asynchronous	Ancestor	40.6373	52.8886	0.380153	-0.380152236
SBE22	VIII:320413-322972	Evolved_Asynchronous	Ancestor	32.3682	42.0759	0.378418	-0.378416992
KRE2	IV:1421156-1422485	Evolved_Asynchronous	Ancestor	237.957	309.27	0.378168	-0.378166
YEL047C	V:65384-66797	Evolved_Asynchronous	Ancestor	108.984	141.623	0.377948	-0.377939235
ENB1	XV:19490-21311	Evolved_Asynchronous	Ancestor	101.277	131.541	0.377199	-0.377205968
DFR1	XV:780905-781541	Evolved_Asynchronous	Ancestor	82.8991	107.56	0.375709	-0.375713316
RNY1	XVI:317640-318945	Evolved_Asynchronous	Ancestor	16.733	21.6933	0.374554	-0.374553409
MLF3	XIV:486765-488124	Evolved_Asynchronous	Ancestor	102.922	133.383	0.374019	-0.374023406
ERG10	XVI:498095-499292	Evolved_Asynchronous	Ancestor	406.95	527.351	0.37391	-0.373911978
CWP1	XI:261131-261851	Evolved_Asynchronous	Ancestor	432.191	559.68	0.372935	-0.372933165
YET1	XI:316436-317057	Evolved_Asynchronous	Ancestor	284.679	368.476	0.372233	-0.372234582
SOL3	VIII:423723-424473	Evolved_Asynchronous	Ancestor	324.761	420.226	0.371785	-0.371787034
GIT1	III:297048-298605	Evolved_Asynchronous	Ancestor	17.7988	23.0214	0.371197	-0.371195593
ATF2	VII:848719-850436	Evolved_Asynchronous	Ancestor	55.9348	72.1246	0.366746	-0.366745273
MSH5	IV:178333-181039	Evolved_Asynchronous	Ancestor	8.87552	11.4395	0.366117	-0.366120444
GYP5	XVI:76668-79353	Evolved_Asynchronous	Ancestor	16.3879	21.1111	0.365371	-0.365370758
PST2	IV:504098-504695	Evolved_Asynchronous	Ancestor	191.213	246.322	0.365364	-0.365364875
PDH1	XVI:558384-559935	Evolved_Asynchronous	Ancestor	19.7958	25.4983	0.365208	-0.365206693
SKT5	II:105307-107406	Evolved_Asynchronous	Ancestor	53.1254	68.4278	0.365182	-0.365180766
GIP3	XVI:292816-296654	Evolved_Asynchronous	Ancestor	39.495	50.8289	0.363978	-0.363978987
YNL024C	XIV:587106-587847	Evolved_Asynchronous	Ancestor	24.9694	32.1224	0.363422	-0.363418532
WHI4	IV:54396-56346	Evolved_Asynchronous	Ancestor	45.6816	58.759	0.363197	-0.363196661
PLM2	IV:1451352-1452918	Evolved_Asynchronous	Ancestor	23.6562	30.4259	0.363081	-0.363081593
DSL1	XIV:158108-160373	Evolved_Asynchronous	Ancestor	32.5851	41.9079	0.36301	-0.363009808
PEP1	II:186843-191583	Evolved_Asynchronous	Ancestor	28.1894	36.2354	0.362245	-0.362247049
ERG26	VII:495452-496502	Evolved_Asynchronous	Ancestor	164.806	211.818	0.362055	-0.362056426
YPS3	XII:388671-390270	Evolved_Asynchronous	Ancestor	66.5537	85.5296	0.361904	-0.361904919
YOL159C	XV:17280-17796	Evolved_Asynchronous	Ancestor	41.5814	53.397	0.360822	-0.360820356
URA1	XI:25214-26159	Evolved_Asynchronous	Ancestor	262.228	336.277	0.358829	-0.358828367
BNA5	XII:605757-607177	Evolved_Asynchronous	Ancestor	68.0699	87.2529	0.358186	-0.358186092
MSS2	IV:268920-269976	Evolved_Asynchronous	Ancestor	21.5614	27.6339	0.357989	-0.357988329
POC4	XVI:280479-280926	Evolved_Asynchronous	Ancestor	65.9607	84.5079	0.357479	-0.357479505
YET3	IV:329835-330447	Evolved_Asynchronous	Ancestor	274.227	351.277	0.357237	-0.357238495
MSA1	XV:449435-451325	Evolved_Asynchronous	Ancestor	26.429	33.8484	0.356966	-0.356965801
YJL107C	X:217704-220016	Evolved_Asynchronous	Ancestor	34.3955	44.0304	0.35628	-0.356280123
MSC1	XIII:15134-16676	Evolved_Asynchronous	Ancestor	26.3424	33.7087	0.355734	-0.355734197
CMK2	XV:294776-296120	Evolved_Asynchronous	Ancestor	62.732	80.1706	0.353872	-0.353871713
POM33	XII:97996-98836	Evolved_Asynchronous	Ancestor	108.562	138.71	0.35355	-0.353552595
TNA1	VII:1012480-1014089	Evolved_Asynchronous	Ancestor	287.526	367.12	0.352559	-0.352559292
YPR1	IV:1213903-1214842	Evolved_Asynchronous	Ancestor	86.9377	110.962	0.352017	-0.352011863
FLO5	VIII:525391-528619	Evolved_Asynchronous	Ancestor	14.0354	17.907	0.351455	-0.351453479
YOR390W	XV:1076783-1077911	Evolved_Asynchronous	Ancestor	12.2445	15.6146	0.350762	-0.350761749
IZH3	XII:185497-187129	Evolved_Asynchronous	Ancestor	44.1724	56.3194	0.350486	-0.350486744
ERG27	XII:341809-342961	Evolved_Asynchronous	Ancestor	338.802	431.796	0.349908	-0.349907488
MAD2	X:387656-388247	Evolved_Asynchronous	Ancestor	70.5936	89.9253	0.349188	-0.349189672
ATX2	XV:473474-474416	Evolved_Asynchronous	Ancestor	63.7635	81.0348	0.34581	-0.345810778
ISN1	XV:626627-627980	Evolved_Asynchronous	Ancestor	51.2843	65.1678	0.345642	-0.34564206
GRE3	VIII:323408-324392	Evolved_Asynchronous	Ancestor	92.0777	116.946	0.344919	-0.344918815
PIN2	XV:517641-518521	Evolved_Asynchronous	Ancestor	41.9398	53.2622	0.344792	-0.344792039
SER33	IX:221080-222490	Evolved_Asynchronous	Ancestor	158.312	200.929	0.343915	-0.343915187
PER33	XII:265455-266277	Evolved_Asynchronous	Ancestor	119.313	151.371	0.343341	-0.343337594
AIM39	XV:230084-231272	Evolved_Asynchronous	Ancestor	24.0105	30.459	0.343198	-0.343203131
YGR026W	VII:532984-533821	Evolved_Asynchronous	Ancestor	161.069	204.152	0.341969	-0.341964847
KCC4	III:78948-82275	Evolved_Asynchronous	Ancestor	16.4557	20.8554	0.341838	-0.341833585
SPC42	XI:358474-359566	Evolved_Asynchronous	Ancestor	41.2067	52.2231	0.341809	-0.341809168
ERP6	VII:494516-495167	Evolved_Asynchronous	Ancestor	65.9945	83.6267	0.341618	-0.341617839
PHR1	XV:1066838-1068536	Evolved_Asynchronous	Ancestor	11.8256	14.9797	0.341103	-0.341095347
LDB16	III:108020-108791	Evolved_Asynchronous	Ancestor	66.524	84.2582	0.340942	-0.340942177
GLR1	XVI:375501-376953	Evolved_Asynchronous	Ancestor	118.538	150.131	0.34087	-0.340872283
QDR1	IX:134416-136108	Evolved_Asynchronous	Ancestor	12.6958	16.0757	0.340532	-0.340530253
FLC2	I:45898-48250	Evolved_Asynchronous	Ancestor	106.479	134.822	0.340483	-0.340487005
RER1	III:111915-112482	Evolved_Asynchronous	Ancestor	182.058	230.219	0.338613	-0.338608767
MMM1	XII:136585-137866	Evolved_Asynchronous	Ancestor	26.9088	34.025	0.338516	-0.338517106
DGR2	XI:214141-216700	Evolved_Asynchronous	Ancestor	18.2488	23.0632	0.337787	-0.337791101
IPK1	IV:1092740-1093586	Evolved_Asynchronous	Ancestor	22.6247	28.5872	0.33747	-0.337470658
GND1	VIII:470938-472429	Evolved_Asynchronous	Ancestor	758.713	957.883	0.336296	-0.336295192
STP3	XII:871452-872728	Evolved_Asynchronous	Ancestor	97.3636	122.875	0.335741	-0.335736999
NPC2	IV:371239-371761	Evolved_Asynchronous	Ancestor	486.128	613.168	0.334947	-0.334946175
SCM4	VII:591313-591877	Evolved_Asynchronous	Ancestor	129.89	163.771	0.334393	-0.334389548
JLP2	XIII:534943-535570	Evolved_Asynchronous	Ancestor	52.5325	66.1946	0.333504	-0.333503287
NKP1	IV:1239959-1240676	Evolved_Asynchronous	Ancestor	32.7812	41.2721	0.332298	-0.33229818
EST1	XII:607424-609524	Evolved_Asynchronous	Ancestor	10.9414	13.7747	0.332225	-0.33222355
OSH6	XI:445380-446727	Evolved_Asynchronous	Ancestor	51.9903	65.4254	0.331608	-0.33160836
MEP3	XVI:810983-812453	Evolved_Asynchronous	Ancestor	72.1015	90.5298	0.328362	-0.328363494
ICL2	XVI:567268-568996	Evolved_Asynchronous	Ancestor	19.0311	23.8882	0.327944	-0.327939197
COT1	XV:906235-907555	Evolved_Asynchronous	Ancestor	103.812	130.275	0.327585	-0.327587035
UBC4	II:406627-407169	Evolved_Asynchronous	Ancestor	1101.11	1380.96	0.326709	-0.326712932
MDH2	XV:81786-82920	Evolved_Asynchronous	Ancestor	71.2753	89.3816	0.326575	-0.326575664
CDC28	II:560077-560974	Evolved_Asynchronous	Ancestor	94.5439	118.538	0.326295	-0.326293338
YPR114W	XVI:753300-754248	Evolved_Asynchronous	Ancestor	110.306	138.285	0.326135	-0.326133406
RHO5	XIV:299653-300649	Evolved_Asynchronous	Ancestor	198.465	248.613	0.325016	-0.325017132
SWT21	XIV:287993-289067	Evolved_Asynchronous	Ancestor	19.4225	24.3208	0.324463	-0.324461773
ADK1	IV:916485-917154	Evolved_Asynchronous	Ancestor	985.347	1232.7	0.323124	-0.323117957
RAX1	XV:880964-882272	Evolved_Asynchronous	Ancestor	35.0718	43.872	0.322989	-0.322989
SBH1	V:332581-332830	Evolved_Asynchronous	Ancestor	618.723	773.854	0.322769	-0.32276774
SDT1	VII:78014-78857	Evolved_Asynchronous	Ancestor	104.014	130.07	0.322512	-0.322510526
HCH1	XIV:108466-108928	Evolved_Asynchronous	Ancestor	582.365	728.167	0.322345	-0.322345708
TDA7	XIV:305069-306980	Evolved_Asynchronous	Ancestor	58.5958	73.264	0.322306	-0.322307211
YLR413W	XII:951155-953183	Evolved_Asynchronous	Ancestor	216.704	270.883	0.32194	-0.321944073
FMP41	XIV:318029-318809	Evolved_Asynchronous	Ancestor	87.7074	109.592	0.321376	-0.321372013
NUP60	I:152256-153876	Evolved_Asynchronous	Ancestor	71.7512	89.5858	0.320268	-0.320267112
OPI10	XV:265428-266169	Evolved_Asynchronous	Ancestor	45.6154	56.9459	0.320071	-0.320071006
AMS1	VII:210415-213667	Evolved_Asynchronous	Ancestor	12.7141	15.8709	0.319952	-0.319954601
URH1	IV:1271062-1272085	Evolved_Asynchronous	Ancestor	88.5872	110.414	0.317756	-0.317752948
YJL068C	X:313015-313915	Evolved_Asynchronous	Ancestor	75.1907	93.6565	0.316825	-0.316824892
YPS1	XII:386510-388220	Evolved_Asynchronous	Ancestor	91.9081	114.473	0.316742	-0.31674344
BNA3	X:323385-324720	Evolved_Asynchronous	Ancestor	71.5835	89.0645	0.315224	-0.315223422
YIL108W	IX:160886-162977	Evolved_Asynchronous	Ancestor	52.8295	65.7239	0.315076	-0.315074335
BGL2	VII:1057782-1058724	Evolved_Asynchronous	Ancestor	1402.03	1744.21	0.315055	-0.315056529
MDG1	XIV:308956-310057	Evolved_Asynchronous	Ancestor	57.4456	71.4287	0.314308	-0.31430747
ANT1	XVI:791217-792204	Evolved_Asynchronous	Ancestor	74.7036	92.8544	0.313793	-0.313792507
VPS55	X:518762-519185	Evolved_Asynchronous	Ancestor	183.197	227.649	0.313417	-0.313415244
TIM10	VIII:115619-115901	Evolved_Asynchronous	Ancestor	583.374	724.254	0.312074	-0.312074658
TPS2	IV:593892-596583	Evolved_Asynchronous	Ancestor	52.0811	64.6491	0.311871	-0.311870366
BDH2	I:33447-34701	Evolved_Asynchronous	Ancestor	29.8637	37.0691	0.311824	-0.311824167
ALG14	II:379220-379934	Evolved_Asynchronous	Ancestor	84.1447	104.416	0.311401	-0.311398489
IRC7	VI:263956-265226	Evolved_Asynchronous	Ancestor	164.815	204.479	0.311107	-0.311105136
ASH1	XI:94498-96265	Evolved_Asynchronous	Ancestor	84.4533	104.722	0.310342	-0.310338853
RFS1	II:338719-339352	Evolved_Asynchronous	Ancestor	124.571	154.369	0.30942	-0.309414814
CBT1	XI:47156-47972	Evolved_Asynchronous	Ancestor	29.0951	35.9968	0.30709	-0.307092457
MED2	IV:441013-442309	Evolved_Asynchronous	Ancestor	52.7603	65.269	0.306946	-0.306945168
GPI14	X:459794-461593	Evolved_Asynchronous	Ancestor	46.9944	58.1051	0.306175	-0.306175946
SSS1	IV:616927-617170	Evolved_Asynchronous	Ancestor	581.344	718.769	0.306137	-0.306136082
APA2	IV:1496790-1497768	Evolved_Asynchronous	Ancestor	34.501	42.6487	0.305861	-0.305863588
TPM1	XIV:478565-479165	Evolved_Asynchronous	Ancestor	601.856	743.115	0.304167	-0.304167142
ISD11	V:250717-251002	Evolved_Asynchronous	Ancestor	233.556	288.219	0.303396	-0.303396936
IZH2	XV:323410-324364	Evolved_Asynchronous	Ancestor	68.6338	84.6475	0.30255	-0.302548226
KIN4	XV:775845-778248	Evolved_Asynchronous	Ancestor	36.3656	44.8402	0.302221	-0.302218333
SCS7	XIII:809622-810777	Evolved_Asynchronous	Ancestor	105.07	129.539	0.302036	-0.302035708
ECM4	XI:582282-583395	Evolved_Asynchronous	Ancestor	21.4657	26.4614	0.301859	-0.301856173
SIM1	IX:128150-129581	Evolved_Asynchronous	Ancestor	241.319	297.438	0.301649	-0.301647465
PRM8	VII:402588-403302	Evolved_Asynchronous	Ancestor	34.783	42.8443	0.30072	-0.300720912
SIW14	XIV:574505-575351	Evolved_Asynchronous	Ancestor	67.6919	83.3535	0.30026	-0.300259568
BTN2	VII:772453-773686	Evolved_Asynchronous	Ancestor	98.3992	121.125	0.299783	-0.299778174
AIM17	VIII:64461-65859	Evolved_Asynchronous	Ancestor	49.8085	61.2912	0.299289	-0.299287987
SVS1	XVI:241917-242700	Evolved_Asynchronous	Ancestor	271.987	334.369	0.297901	-0.297903401
RPN14	VII:490702-491956	Evolved_Asynchronous	Ancestor	34.7892	42.7614	0.29767	-0.297669584
PDR8	XII:675618-677724	Evolved_Asynchronous	Ancestor	33.8498	41.597	0.297332	-0.297332174
ERV29	VII:1060657-1061590	Evolved_Asynchronous	Ancestor	217.344	267.076	0.297273	-0.297270069
SLY41	XV:892730-894092	Evolved_Asynchronous	Ancestor	58.4043	71.7457	0.296818	-0.296817777
KTR2	XI:557676-558954	Evolved_Asynchronous	Ancestor	32.5639	40.0005	0.296746	-0.29674454
MRN1	XVI:195949-197788	Evolved_Asynchronous	Ancestor	44.6538	54.8087	0.29562	-0.295621963
YDR391C	IV:1257357-1258056	Evolved_Asynchronous	Ancestor	46.6916	57.2766	0.294782	-0.294782828
MSP1	VII:542202-543291	Evolved_Asynchronous	Ancestor	42.4792	52.0946	0.294377	-0.294377237
DYN3	XIII:864411-865350	Evolved_Asynchronous	Ancestor	41.442	50.7818	0.293216	-0.293217904
SNA3	X:136173-136773	Evolved_Asynchronous	Ancestor	299.015	366.293	0.292782	-0.292780272
LAP4	XI:246137-247682	Evolved_Asynchronous	Ancestor	40.6218	49.746	0.292326	-0.292326357
CAP2	IX:289225-290089	Evolved_Asynchronous	Ancestor	168.913	206.761	0.29168	-0.291683719
PRO1	IV:1061504-1062791	Evolved_Asynchronous	Ancestor	103.49	126.641	0.291254	-0.291253182
FPR4	XII:1030833-1032012	Evolved_Asynchronous	Ancestor	214.58	262.534	0.290989	-0.290988659
PRC1	XIII:861921-863520	Evolved_Asynchronous	Ancestor	355.145	434.408	0.29064	-0.290642498
YKL100C	XI:253696-255460	Evolved_Asynchronous	Ancestor	59.5244	72.7869	0.290199	-0.290197648
SMT3	IV:1469399-1469811	Evolved_Asynchronous	Ancestor	933.428	1141.2	0.289938	-0.289941003
ERP1	I:154064-154724	Evolved_Asynchronous	Ancestor	462.732	565.625	0.289667	-0.289669016
AGP1	III:76017-77919	Evolved_Asynchronous	Ancestor	60.1926	73.56	0.289335	-0.289335345
YEA6	V:144326-145334	Evolved_Asynchronous	Ancestor	71.1522	86.8948	0.288361	-0.28836148
TCB2	XIV:462410-465947	Evolved_Asynchronous	Ancestor	66.1938	80.7715	0.28715	-0.287150238
SSO2	XIII:626920-627808	Evolved_Asynchronous	Ancestor	214.785	262.006	0.286707	-0.286706607
DRE2	XI:574933-575980	Evolved_Asynchronous	Ancestor	367	447.682	0.286693	-0.28669425
MID2	XII:790668-791806	Evolved_Asynchronous	Ancestor	132.945	162.162	0.286608	-0.286606268
RTT101	X:349579-352108	Evolved_Asynchronous	Ancestor	20.9962	25.6	0.286015	-0.286015565
HUA1	VII:1026056-1026962	Evolved_Asynchronous	Ancestor	62.4988	76.191	0.285791	-0.285792101
YMR155W	XIII:568550-570194	Evolved_Asynchronous	Ancestor	26.7785	32.6361	0.285395	-0.285393516
ADE6	VII:611888-615965	Evolved_Asynchronous	Ancestor	108.773	132.514	0.284828	-0.284824297
IST2	II:420200-423041	Evolved_Asynchronous	Ancestor	101.895	124.108	0.284506	-0.284512855
SSC1	X:519637-521602	Evolved_Asynchronous	Ancestor	637.697	776.586	0.284275	-0.284274605
EGT2	XIV:24047-27173	Evolved_Asynchronous	Ancestor	203.152	247.396	0.284262	-0.284262607
AIM9	V:319901-321846	Evolved_Asynchronous	Ancestor	78.1944	95.2092	0.284037	-0.284035696
MGM1	XV:738923-741569	Evolved_Asynchronous	Ancestor	25.2734	30.7684	0.28383	-0.283829662
FMS1	XIII:315376-316903	Evolved_Asynchronous	Ancestor	29.256	35.6112	0.283599	-0.28359852
SKN1	VII:775192-777508	Evolved_Asynchronous	Ancestor	24.5028	29.8242	0.283541	-0.283536821
APA1	III:37835-38801	Evolved_Asynchronous	Ancestor	395.364	481.156	0.283323	-0.283323207
ACA1	V:240031-241501	Evolved_Asynchronous	Ancestor	34.6009	42.1006	0.283034	-0.28303123
ICT1	XII:339743-340928	Evolved_Asynchronous	Ancestor	103.854	126.327	0.282613	-0.282606237
PLC1	XVI:35235-37845	Evolved_Asynchronous	Ancestor	25.62	31.1614	0.282488	-0.282489576
NTH1	IV:450219-452475	Evolved_Asynchronous	Ancestor	32.5778	39.6236	0.282473	-0.282470781
TDA4	X:640824-641664	Evolved_Asynchronous	Ancestor	54.9099	66.7419	0.281525	-0.281526474
LSB1	VII:762427-763262	Evolved_Asynchronous	Ancestor	198.065	240.697	0.28124	-0.281244196
TVP18	XIII:410761-411265	Evolved_Asynchronous	Ancestor	167.632	203.693	0.281102	-0.281098825
MET2	XIV:117348-118826	Evolved_Asynchronous	Ancestor	29.361	35.6698	0.280799	-0.280802021
PRB1	V:40045-41953	Evolved_Asynchronous	Ancestor	100.787	122.442	0.280794	-0.280788951
AFR1	IV:614287-616150	Evolved_Asynchronous	Ancestor	16.5399	20.0619	0.278511	-0.278507734
LEA1	XVI:150613-151330	Evolved_Asynchronous	Ancestor	53.6756	65.0571	0.277439	-0.277440101
GDH2	IV:70639-73918	Evolved_Asynchronous	Ancestor	46.0373	55.7623	0.276485	-0.276486844
YBR242W	II:704669-705386	Evolved_Asynchronous	Ancestor	115.522	139.895	0.276175	-0.276176775
EMC2	X:586067-587373	Evolved_Asynchronous	Ancestor	91.4115	110.618	0.275144	-0.275138583
LSM1	X:187125-187644	Evolved_Asynchronous	Ancestor	241.227	291.773	0.274455	-0.274454992
PLB1	XIII:280589-282584	Evolved_Asynchronous	Ancestor	83.5933	101.104	0.274383	-0.274380856
BIM1	V:188276-189311	Evolved_Asynchronous	Ancestor	67.3668	81.4399	0.273698	-0.273698019
DPP1	IV:1030549-1031419	Evolved_Asynchronous	Ancestor	98.5949	119.167	0.273403	-0.273399849
PHO91	XIV:649027-651712	Evolved_Asynchronous	Ancestor	59.3728	71.7564	0.273305	-0.273305361
TRX1	XII:231701-232013	Evolved_Asynchronous	Ancestor	914.346	1104.09	0.272052	-0.272045671
RSN1	XIII:798517-801379	Evolved_Asynchronous	Ancestor	64.5364	77.918	0.271845	-0.271843544
CEM1	V:278297-279626	Evolved_Asynchronous	Ancestor	23.858	28.7947	0.271331	-0.271330183
SPE3	XVI:684555-685437	Evolved_Asynchronous	Ancestor	340.742	411.153	0.270992	-0.27099557
XRS2	IV:1215015-1217580	Evolved_Asynchronous	Ancestor	14.0181	16.9079	0.270401	-0.270406664
VMA7	VII:526972-527329	Evolved_Asynchronous	Ancestor	573.938	692.217	0.27033	-0.270329475
SNL1	IX:321453-321933	Evolved_Asynchronous	Ancestor	151.326	182.453	0.269865	-0.269864988
POS5	XVI:191405-192650	Evolved_Asynchronous	Ancestor	51.6574	62.2719	0.269606	-0.269606266
CHS3	II:284427-287925	Evolved_Asynchronous	Ancestor	54.3401	65.5048	0.269585	-0.269583406
YPL066W	XVI:426232-427672	Evolved_Asynchronous	Ancestor	51.6556	62.2613	0.269411	-0.26941094
SLM2	XIV:539910-541881	Evolved_Asynchronous	Ancestor	24.4049	29.3821	0.267763	-0.267766672
DCP1	XV:44937-45633	Evolved_Asynchronous	Ancestor	119.622	144.014	0.26772	-0.267726323
COQ4	IV:858136-859144	Evolved_Asynchronous	Ancestor	33.0452	39.7795	0.267587	-0.267584415
PAA1	IV:588826-589402	Evolved_Asynchronous	Ancestor	397.092	477.911	0.267266	-0.267268678
TCB3	XIII:124729-129367	Evolved_Asynchronous	Ancestor	52.8793	63.6411	0.267257	-0.267255693
CPS1	X:97736-99467	Evolved_Asynchronous	Ancestor	71.3346	85.8355	0.266973	-0.266972435
HOG1	XII:371619-372927	Evolved_Asynchronous	Ancestor	229.091	275.587	0.266589	-0.266587052
NIF3	VII:81425-82292	Evolved_Asynchronous	Ancestor	226.196	272.05	0.266294	-0.266298411
ERG8	XIII:712315-713671	Evolved_Asynchronous	Ancestor	148.994	179.138	0.265817	-0.26581717
VIP1	XII:937540-940981	Evolved_Asynchronous	Ancestor	63.4196	76.242	0.265657	-0.265657187
SML1	XIII:159382-159697	Evolved_Asynchronous	Ancestor	1516.33	1822.68	0.265478	-0.265477533
IES2	XIV:244467-245430	Evolved_Asynchronous	Ancestor	57.9425	69.6331	0.265152	-0.265151319
PRX1	II:100370-101156	Evolved_Asynchronous	Ancestor	54.9581	66.0417	0.265044	-0.265045129
UPC2	IV:889750-892492	Evolved_Asynchronous	Ancestor	9.90785	11.9032	0.264699	-0.264705541
SHE9	IV:1259900-1261271	Evolved_Asynchronous	Ancestor	30.0403	36.0783	0.264232	-0.26423214
GAS5	XV:268186-269641	Evolved_Asynchronous	Ancestor	324.509	389.667	0.263983	-0.263983267
ERG20	X:105013-106072	Evolved_Asynchronous	Ancestor	566.102	679.457	0.263319	-0.263320231
CPR5	IV:1071879-1072557	Evolved_Asynchronous	Ancestor	344.286	413.184	0.263175	-0.263176872
GIN4	IV:1462357-1465786	Evolved_Asynchronous	Ancestor	44.2635	53.0888	0.262292	-0.262289999
PIR1	XI:141793-142819	Evolved_Asynchronous	Ancestor	998.509	1197.54	0.26222	-0.262226509
YDR319C	IV:1105002-1105827	Evolved_Asynchronous	Ancestor	52.9901	63.5501	0.262171	-0.262171545
SWP1	XIII:560995-561856	Evolved_Asynchronous	Ancestor	255.49	306.328	0.261809	-0.261810418
VPS45	VII:328873-330607	Evolved_Asynchronous	Ancestor	37.9918	45.5361	0.261323	-0.261322669
MSB4	XV:106709-108188	Evolved_Asynchronous	Ancestor	48.2698	57.8447	0.261066	-0.26106393
SPE2	XV:232445-233636	Evolved_Asynchronous	Ancestor	107.804	129.114	0.260231	-0.260234733
REX2	XII:259737-260547	Evolved_Asynchronous	Ancestor	115.909	138.816	0.260176	-0.260181271
YNL190W	XIV:282394-283009	Evolved_Asynchronous	Ancestor	561.082	671.933	0.260107	-0.260105755
VMA10	VIII:187172-187679	Evolved_Asynchronous	Ancestor	1050.06	1257.17	0.259718	-0.259707985
OTU1	VI:44654-45560	Evolved_Asynchronous	Ancestor	105.125	125.858	0.259694	-0.259691122
YTH1	XVI:741437-742064	Evolved_Asynchronous	Ancestor	63.8178	76.3685	0.259019	-0.259018812
YNR065C	XIV:750349-753700	Evolved_Asynchronous	Ancestor	11.7665	14.0787	0.258829	-0.258828877
KES1	XVI:278394-279699	Evolved_Asynchronous	Ancestor	279.89	334.879	0.258781	-0.258779966
COG1	VII:79111-80365	Evolved_Asynchronous	Ancestor	51.8515	62.0193	0.25833	-0.258331518
DSE2	VIII:385509-386487	Evolved_Asynchronous	Ancestor	428.388	512.217	0.257836	-0.257837068
SLD2	XI:234425-235787	Evolved_Asynchronous	Ancestor	30.6474	36.6415	0.257711	-0.257713878
SEC11	IX:398732-399236	Evolved_Asynchronous	Ancestor	202.377	241.894	0.25733	-0.257329647
MEP1	VII:731448-732927	Evolved_Asynchronous	Ancestor	47.0515	56.2094	0.256569	-0.256570698
ERO1	XIII:11482-13174	Evolved_Asynchronous	Ancestor	152.275	181.896	0.256434	-0.256434713
YMR134W	XIII:537837-538551	Evolved_Asynchronous	Ancestor	73.3392	87.5731	0.255903	-0.255903254
YMR317W	XIII:907320-910786	Evolved_Asynchronous	Ancestor	13.1289	15.6704	0.2553	-0.255295961
ADE2	XV:564475-566191	Evolved_Asynchronous	Ancestor	76.1652	90.9016	0.255175	-0.25517371
PMU1	XI:200883-201771	Evolved_Asynchronous	Ancestor	126.384	150.818	0.254995	-0.254994791
MMT1	XIII:616565-618098	Evolved_Asynchronous	Ancestor	30.4445	36.3033	0.253921	-0.253919077
FRE6	XII:37332-39471	Evolved_Asynchronous	Ancestor	47.5537	56.7039	0.253891	-0.253890368
YDL157C	IV:174231-174588	Evolved_Asynchronous	Ancestor	228.487	272.159	0.252342	-0.252337661
ALK1	VII:454784-457067	Evolved_Asynchronous	Ancestor	57.4818	68.4568	0.252088	-0.252088616
DAP2	VIII:164977-167672	Evolved_Asynchronous	Ancestor	57.7792	68.8082	0.252031	-0.252030275
YOP1	XVI:623526-624202	Evolved_Asynchronous	Ancestor	616.182	733.761	0.251952	-0.251953687
CAF20	XV:841332-841823	Evolved_Asynchronous	Ancestor	553.225	658.444	0.251194	-0.251194393
PEP12	XV:400347-401214	Evolved_Asynchronous	Ancestor	63.8843	76.0133	0.250789	-0.250790445
YGR250C	VII:991175-993521	Evolved_Asynchronous	Ancestor	43.7434	52.0423	0.250621	-0.250619363
OAC1	XI:217343-218318	Evolved_Asynchronous	Ancestor	567.884	675.555	0.250475	-0.250476966
DFG5	XIII:746352-747729	Evolved_Asynchronous	Ancestor	102.397	121.788	0.250202	-0.250198541
PNP1	XII:560796-561732	Evolved_Asynchronous	Ancestor	85.6476	101.779	0.248958	-0.248955197
MET3	X:456238-457774	Evolved_Asynchronous	Ancestor	41.9637	49.8593	0.24872	-0.24872074
CCW14	XII:903723-904440	Evolved_Asynchronous	Ancestor	1131.05	1343.76	0.248606	-0.248612783
RDI1	IV:218679-219288	Evolved_Asynchronous	Ancestor	145.256	172.484	0.247862	-0.247864783
CPR6	XII:572095-573232	Evolved_Asynchronous	Ancestor	351.352	417.071	0.247377	-0.247375891
GYP7	IV:34236-36477	Evolved_Asynchronous	Ancestor	36.511	43.3371	0.247272	-0.247271432
HHF1	II:255372-255684	Evolved_Asynchronous	Ancestor	2199.48	2610.19	0.246993	-0.246992344
HOC1	X:573980-575171	Evolved_Asynchronous	Ancestor	166.143	196.991	0.245698	-0.245704208
SMY1	XI:286602-288573	Evolved_Asynchronous	Ancestor	36.9206	43.7711	0.24555	-0.245552642
YMR295C	XIII:858208-858890	Evolved_Asynchronous	Ancestor	294.728	349.346	0.245268	-0.245272494
ALG6	XV:329416-331051	Evolved_Asynchronous	Ancestor	90.4584	107.206	0.245061	-0.245059268
AVT1	X:436801-438610	Evolved_Asynchronous	Ancestor	102.399	121.322	0.244642	-0.24463956
PFA4	XV:321857-322994	Evolved_Asynchronous	Ancestor	37.5286	44.4624	0.244593	-0.244595353
YGL101W	VII:312192-312840	Evolved_Asynchronous	Ancestor	94.3691	111.789	0.244398	-0.244391785
URA4	XII:963784-964879	Evolved_Asynchronous	Ancestor	109.404	129.589	0.244283	-0.244277776
PHO13	IV:32295-33234	Evolved_Asynchronous	Ancestor	189.3	224.214	0.244202	-0.244201952
YNL010W	XIV:613634-614360	Evolved_Asynchronous	Ancestor	390.042	461.754	0.243495	-0.243494976
ERV14	VII:400870-401287	Evolved_Asynchronous	Ancestor	387.96	459.027	0.242671	-0.242671102
SHO1	V:397951-399055	Evolved_Asynchronous	Ancestor	105.299	124.569	0.242457	-0.242453351
UIP3	I:183769-184477	Evolved_Asynchronous	Ancestor	101.446	119.978	0.24206	-0.242057907
FBP26	X:129284-130643	Evolved_Asynchronous	Ancestor	29.4537	34.8326	0.241989	-0.241989286
YCP4	III:119574-120318	Evolved_Asynchronous	Ancestor	193.36	228.604	0.24156	-0.241561269
AKR1	IV:996028-998323	Evolved_Asynchronous	Ancestor	100.23	118.49	0.241456	-0.241450919
EXG2	IV:977520-979209	Evolved_Asynchronous	Ancestor	92.8936	109.81	0.241353	-0.241358332
ERP5	VIII:332281-332920	Evolved_Asynchronous	Ancestor	119.54	141.306	0.241327	-0.241329277
PHS1	X:245590-246244	Evolved_Asynchronous	Ancestor	201.281	237.88	0.241027	-0.241022986
BNA7	IV:1323453-1324239	Evolved_Asynchronous	Ancestor	85.572	100.975	0.238793	-0.238787431
YPR170W-B	XVI:882982-883595	Evolved_Asynchronous	Ancestor	741.988	875.451	0.238629	-0.238630577
HPF1	XV:28702-31606	Evolved_Asynchronous	Ancestor	52.4004	61.7305	0.236407	-0.236405652
MDH1	XI:279122-280127	Evolved_Asynchronous	Ancestor	175.389	206.515	0.235688	-0.235688306
PRE1	V:177834-178431	Evolved_Asynchronous	Ancestor	548.971	646.393	0.235682	-0.235681635
RBK1	III:193296-194298	Evolved_Asynchronous	Ancestor	84.3574	99.2992	0.235267	-0.235267465
RVS161	III:130744-131542	Evolved_Asynchronous	Ancestor	180.749	212.734	0.235059	-0.235062964
PLP2	XV:846268-847320	Evolved_Asynchronous	Ancestor	105.006	123.52	0.234271	-0.234272892
ABF2	XIII:411568-412120	Evolved_Asynchronous	Ancestor	320.344	376.809	0.234211	-0.234211455
APN1	XI:223351-224455	Evolved_Asynchronous	Ancestor	85.5705	100.616	0.233669	-0.233674316
ERD2	II:142111-142868	Evolved_Asynchronous	Ancestor	261.815	307.613	0.232565	-0.232568719
CWC27	XVI:428710-429616	Evolved_Asynchronous	Ancestor	62.4316	73.3486	0.232494	-0.23249299
HOM6	X:689444-690524	Evolved_Asynchronous	Ancestor	386.472	454.02	0.232391	-0.232391957
MSG5	XIV:529941-531411	Evolved_Asynchronous	Ancestor	44.3032	52.0417	0.232258	-0.232257182
GAT1	VI:95760-97498	Evolved_Asynchronous	Ancestor	124.826	146.593	0.231896	-0.23189775
RHO3	IX:139751-140447	Evolved_Asynchronous	Ancestor	160.565	188.4	0.230637	-0.230641517
NAB6	XIII:34242-37774	Evolved_Asynchronous	Ancestor	34.1141	40.0249	0.230532	-0.230529643
PTK2	X:545786-548243	Evolved_Asynchronous	Ancestor	41.1777	48.2993	0.230141	-0.23013903
MVD1	XIV:701894-703085	Evolved_Asynchronous	Ancestor	325.52	381.763	0.22993	-0.2299311
RLM1	XVI:379119-381150	Evolved_Asynchronous	Ancestor	43.0232	50.4361	0.229344	-0.229341889
YFR039C	VI:232011-233544	Evolved_Asynchronous	Ancestor	60.4205	70.8122	0.228961	-0.228959816
KCS1	IV:479114-482267	Evolved_Asynchronous	Ancestor	43.2604	50.6977	0.228872	-0.228873293
MIG1	VII:431547-433062	Evolved_Asynchronous	Ancestor	75.1103	88.0194	0.228809	-0.228810777
TSC13	IV:426001-426934	Evolved_Asynchronous	Ancestor	278.7	326.593	0.22878	-0.228780867
RDL1	XV:849634-850054	Evolved_Asynchronous	Ancestor	314.797	368.694	0.228002	-0.228002147
MDJ1	VI:104700-106236	Evolved_Asynchronous	Ancestor	115.837	135.634	0.227629	-0.227622726
TLC1	II:307586-308887	Evolved_Asynchronous	Ancestor	275.411	322.255	0.226621	-0.226616561
OSM1	X:529860-531366	Evolved_Asynchronous	Ancestor	46.474	54.3477	0.225795	-0.225795159
YDR262W	IV:993133-993952	Evolved_Asynchronous	Ancestor	85.4251	99.8712	0.225409	-0.225408674
GDI1	V:439615-440971	Evolved_Asynchronous	Ancestor	176.971	206.825	0.224902	-0.224897615
BNA6	VI:244278-245166	Evolved_Asynchronous	Ancestor	103.831	121.298	0.224325	-0.224318521
COX13	VII:144807-145197	Evolved_Asynchronous	Ancestor	333.252	388.913	0.222833	-0.222833926
EMC4	VII:63047-63620	Evolved_Asynchronous	Ancestor	229.129	267.297	0.222282	-0.222283579
YKE4	IX:309385-310426	Evolved_Asynchronous	Ancestor	85.0808	99.2176	0.221763	-0.221762461
VAN1	XIII:40186-41794	Evolved_Asynchronous	Ancestor	95.4235	111.243	0.221296	-0.221298048
AYR1	IX:126203-127097	Evolved_Asynchronous	Ancestor	125.327	146.1	0.221261	-0.221258921
GWT1	X:261079-262552	Evolved_Asynchronous	Ancestor	66.9452	78.0172	0.220812	-0.220811604
ALG12	XIV:678798-680454	Evolved_Asynchronous	Ancestor	85.1398	99.2102	0.220654	-0.220654753
PRE3	X:435162-435926	Evolved_Asynchronous	Ancestor	384.682	448.253	0.220645	-0.220646914
PER1	III:206876-207950	Evolved_Asynchronous	Ancestor	84.9181	98.8678	0.219429	-0.219428638
PAN5	VIII:224029-225169	Evolved_Asynchronous	Ancestor	110.863	129.018	0.21879	-0.218794405
IML2	X:281184-283380	Evolved_Asynchronous	Ancestor	36.2939	42.23	0.218542	-0.218541156
MSN2	XIII:344402-346517	Evolved_Asynchronous	Ancestor	71.386	83.0468	0.218284	-0.218283413
YJR015W	X:462720-464253	Evolved_Asynchronous	Ancestor	106.281	123.633	0.218183	-0.21818017
YOR283W	XV:847452-848145	Evolved_Asynchronous	Ancestor	116.389	135.391	0.218178	-0.218177126
PEX8	VII:637743-639513	Evolved_Asynchronous	Ancestor	33.5401	39.0146	0.218131	-0.218127118
TPM2	IX:89229-89715	Evolved_Asynchronous	Ancestor	234.54	272.634	0.217133	-0.2171315
SSP120	XII:640316-641021	Evolved_Asynchronous	Ancestor	148.168	172.202	0.216862	-0.216867998
YER064C	V:282704-284222	Evolved_Asynchronous	Ancestor	114.045	132.413	0.215451	-0.215441573
AHA1	IV:892874-893927	Evolved_Asynchronous	Ancestor	315.484	366.241	0.215228	-0.215226467
IRC8	X:339786-342255	Evolved_Asynchronous	Ancestor	30.6434	35.57	0.215085	-0.215084596
YPK3	II:294424-296002	Evolved_Asynchronous	Ancestor	49.0684	56.9176	0.21408	-0.214080601
ERC1	VIII:173343-175089	Evolved_Asynchronous	Ancestor	57.5204	66.6931	0.213463	-0.213463801
FUI1	II:138340-140260	Evolved_Asynchronous	Ancestor	122.955	142.403	0.211848	-0.211849136
